# Supplementary material for: Tree Species Richness Promotes Invertebrate Herbivory on Congeneric Native and Exotic Tree Saplings in a Young Diversity Experiment
Source: PLoS One. 2016 Dec 16;11(12):e0168751. doi: 10.1371/journal.pone.0168751 (PMC5161486; doi:10.1371/journal.pone.0168751)
Supplement: S1 File — (XLSX) [file pone.0168751.s004.xlsx]

## Sheet: column description
Column name	Description
Block	Experimental block of the Freiburg IDENT design
Plot	Experimental plot of the Freiburg IDENT design
Tree_pos	The position of a tree in plot as numerical x-y-coordinate of the 7x7 trees planted in a plot.
SR	Species richness of a plot
Date	The date on which herbivory was assessed.
Julian_Date	The date on which herbivory was assessed expressed as Julian Date.
Genus	The genus a tree individual belongs to.
Spp	Tree species on which herbivory was assessed; build by combining the first two letters of generic and specific name, respectively.
Origin	The geographic origin of the tree species; either Europe (europe) or North America (north_a).
Fert	Fertilisation treatment (O: no fertilization; N: Nitrogen fertilization; P: Phosphorus; NP: Nitrogen + Phosphorus)
Mixture	Species mixture on a plot, desribed by combining the 4 letter abbreviations from each species
Rate_Gymno	Proportion of Gymnosperm individuals per plot.
Num_Ang	Angiosperm species richness per plot.
leaf_1 to leaf_10	Estimated class of herbivory damage on 10 leafs per tree individual; in case a tree had fewer than 10 leafs this is marked with NA

## Sheet: Tabelle1
Block	Plot	Tree_pos	SR	Date	Julian_Date	Genus	Spp	Origin	Fert	mixture	Rate_Gymno	Num_Ang	leaf_1	leaf_2	leaf_3	leaf_4	leaf_5	leaf_6	leaf_7	leaf_8	leaf_9	leaf_10
1	3	02_04	4	20_04_2015	110	Betula	BEPE	europe	NP	BEPE_LADE_PIAB_PISY	0.75	1	0	2.5	0	0	2.5	0	0	2.5	0	0
1	3	06_05	4	20_04_2015	110	Betula	BEPE	europe	NP	BEPE_LADE_PIAB_PISY	0.75	1	0	2.5	2.5	0	2.5	0	2.5	2.5	0	2.5
1	3	04_06	4	20_04_2015	110	Betula	BEPE	europe	NP	BEPE_LADE_PIAB_PISY	0.75	1	0	0	0	0	0	0	0	0	2.5	0
1	3	06_03	4	20_04_2015	110	Betula	BEPE	europe	NP	BEPE_LADE_PIAB_PISY	0.75	1	2.5	0	2.5	0	0	0	0	0	2.5	0
1	3	04_03	4	20_04_2015	110	Betula	BEPE	europe	NP	BEPE_LADE_PIAB_PISY	0.75	1	2.5	0	0	0	2.5	2.5	2.5	0	0	0
1	3	05_02	4	20_04_2015	110	Betula	BEPE	europe	NP	BEPE_LADE_PIAB_PISY	0.75	1	0	0	2.5	2.5	15	2.5	0	0	0	15
1	4	04_04	2	21_04_2015	111	Betula	BEPA	north_a	O	BEPA_BEPE	0	2	0	0	0	0	0	0	0	2.5	2.5	2.5
1	4	02_03	2	21_04_2015	111	Betula	BEPA	north_a	O	BEPA_BEPE	0	2	0	0	0	0	0	2.5	2.5	2.5	0	0
1	4	05_04	2	21_04_2015	111	Betula	BEPA	north_a	O	BEPA_BEPE	0	2	0	2.5	0	0	0	2.5	2.5	2.5	0	0
1	4	02_06	2	21_04_2015	111	Betula	BEPA	north_a	O	BEPA_BEPE	0	2	0	0	0	0	0	0	0	0	0	0
1	4	06_05	2	21_04_2015	111	Betula	BEPA	north_a	O	BEPA_BEPE	0	2	0	0	0	0	0	0	0	0	0	0
1	4	02_04	2	21_04_2015	111	Betula	BEPA	north_a	O	BEPA_BEPE	0	2	0	0	0	0	0	0	0	0	0	0
1	4	03_03	2	21_04_2015	111	Betula	BEPA	north_a	O	BEPA_BEPE	0	2	0	0	0	0	0	0	0	0	0	0
1	4	03_02	2	21_04_2015	111	Betula	BEPA	north_a	O	BEPA_BEPE	0	2	0	0	0	0	0	0	0	0	0	0
1	4	04_06	2	21_04_2015	111	Betula	BEPA	north_a	O	BEPA_BEPE	0	2	0	0	0	0	2.5	0	0	0	0	0
1	4	03_05	2	21_04_2015	111	Betula	BEPA	north_a	O	BEPA_BEPE	0	2	0	2.5	0	0	0	0	0	0	0	0
1	4	06_02	2	21_04_2015	111	Betula	BEPA	north_a	O	BEPA_BEPE	0	2	0	2.5	0	0	0	0	0	0	0	0
1	4	05_02	2	21_04_2015	111	Betula	BEPA	north_a	O	BEPA_BEPE	0	2	2.5	0	2.5	2.5	0	0	0	0	0	0
1	4	06_03	2	21_04_2015	111	Betula	BEPA	north_a	O	BEPA_BEPE	0	2	0	15	0	0	2.5	0	0	0	0	0
1	4	05_06	2	21_04_2015	111	Betula	BEPE	europe	O	BEPA_BEPE	0	2	2.5	2.5	2.5	0	0	0	0	15	0	0
1	4	05_05	2	21_04_2015	111	Betula	BEPE	europe	O	BEPA_BEPE	0	2	0	0	2.5	0	0	2.5	0	2.5	2.5	2.5
1	4	06_04	2	21_04_2015	111	Betula	BEPE	europe	O	BEPA_BEPE	0	2	2.5	2.5	15	0	0	0	0	2.5	2.5	2.5
1	4	05_03	2	21_04_2015	111	Betula	BEPE	europe	O	BEPA_BEPE	0	2	0	2.5	0	0	0	0	0	0	2.5	0
1	4	04_03	2	21_04_2015	111	Betula	BEPE	europe	O	BEPA_BEPE	0	2	0	2.5	0	0	0	0	0	0	2.5	2.5
1	4	02_02	2	21_04_2015	111	Betula	BEPE	europe	O	BEPA_BEPE	0	2	0	0	0	0	0	0	0	0	0	0
1	4	06_06	2	21_04_2015	111	Betula	BEPE	europe	O	BEPA_BEPE	0	2	0	0	0	0	0	0	2.5	0	0	0
1	4	02_05	2	21_04_2015	111	Betula	BEPE	europe	O	BEPA_BEPE	0	2	0	0	2.5	0	0	0	0	0	0	0
1	4	04_05	2	21_04_2015	111	Betula	BEPE	europe	O	BEPA_BEPE	0	2	0	2.5	2.5	0	0	0	0	0	0	0
1	4	03_06	2	21_04_2015	111	Betula	BEPE	europe	O	BEPA_BEPE	0	2	2.5	0	0	2.5	0	0	2.5	0	0	0
1	4	03_04	2	21_04_2015	111	Betula	BEPE	europe	O	BEPA_BEPE	0	2	0	0	0	0	2.5	0	0	0	0	2.5
1	4	04_02	2	21_04_2015	111	Betula	BEPE	europe	O	BEPA_BEPE	0	2	2.5	0	0	0	0	2.5	0	0	0	2.5
1	8	06_02	4	05_05_2015	125	Acer	ACPL	europe	O	ACPL_BEPE_QURO_PIAB	0.25	3	0	2.5	15	15	0	0	0	2.5	2.5	0
1	8	02_04	4	05_05_2015	125	Acer	ACPL	europe	O	ACPL_BEPE_QURO_PIAB	0.25	3	0	0	0	0	0	0	0	0	15	15
1	8	04_02	4	05_05_2015	125	Acer	ACPL	europe	O	ACPL_BEPE_QURO_PIAB	0.25	3	0	0	0	0	2.5	0	0	0	0	0
1	8	05_04	4	05_05_2015	125	Acer	ACPL	europe	O	ACPL_BEPE_QURO_PIAB	0.25	3	0	2.5	0	0	0	2.5	0	0	0	0
1	8	02_06	4	05_05_2015	125	Acer	ACPL	europe	O	ACPL_BEPE_QURO_PIAB	0.25	3	2.5	2.5	2.5	0	0	15	2.5	0	0	0
1	8	04_06	4	05_05_2015	125	Acer	ACPL	europe	O	ACPL_BEPE_QURO_PIAB	0.25	3	0	0	2.5	2.5	2.5	0	0	0	0	2.5
1	8	03_06	4	05_05_2015	125	Betula	BEPE	europe	O	ACPL_BEPE_QURO_PIAB	0.25	3	2.5	0	2.5	0	0	0	2.5	15	2.5	0
1	8	04_03	4	05_05_2015	125	Betula	BEPE	europe	O	ACPL_BEPE_QURO_PIAB	0.25	3	0	2.5	0	0	2.5	2.5	37.5	0	15	0
1	8	02_03	4	05_05_2015	125	Betula	BEPE	europe	O	ACPL_BEPE_QURO_PIAB	0.25	3	0	0	0	0	2.5	0	2.5	0	15	15
1	8	06_03	4	05_05_2015	125	Betula	BEPE	europe	O	ACPL_BEPE_QURO_PIAB	0.25	3	37.5	15	0	2.5	15	0	2.5	0	0	0
1	8	06_06	4	05_05_2015	125	Betula	BEPE	europe	O	ACPL_BEPE_QURO_PIAB	0.25	3	2.5	0	2.5	0	0	0	0	0	0	2.5
1	8	02_02	4	05_05_2015	125	Betula	BEPE	europe	O	ACPL_BEPE_QURO_PIAB	0.25	3	0	2.5	0	2.5	0	0	15	0	0	15
1	8	05_05	4	05_05_2015	125	Quercus	QURO	europe	O	ACPL_BEPE_QURO_PIAB	0.25	3	0	0	0	0	0	0	15	0	15	0
1	8	06_04	4	05_05_2015	125	Quercus	QURO	europe	O	ACPL_BEPE_QURO_PIAB	0.25	3	0	0	0	0	0	0	0	0	0	0
1	8	03_03	4	05_05_2015	125	Quercus	QURO	europe	O	ACPL_BEPE_QURO_PIAB	0.25	3	0	0	0	0	0	2.5	0	0	0	0
1	8	03_05	4	05_05_2015	125	Quercus	QURO	europe	O	ACPL_BEPE_QURO_PIAB	0.25	3	0	0	15	2.5	0	0	0	0	0	2.5
1	8	05_02	4	18_05_2015	138	Quercus	QURO	europe	O	ACPL_BEPE_QURO_PIAB	0.25	3	0	0	0	0	0	0	0	0	0	2.5
1	9	02_04	2	22_04_2015	112	Acer	ACPL	europe	P	ACPL_PIAB	0.5	1	0	0	2.5	0	0	0	0	0	2.5	15
1	9	04_06	2	22_04_2015	112	Acer	ACPL	europe	P	ACPL_PIAB	0.5	1	0	0	0	0	0	0	0	0	0	0
1	9	06_06	2	22_04_2015	112	Acer	ACPL	europe	P	ACPL_PIAB	0.5	1	0	0	0	0	0	0	0	0	0	0
1	9	03_05	2	22_04_2015	112	Acer	ACPL	europe	P	ACPL_PIAB	0.5	1	0	0	0	0	0	0	0	0	0	0
1	9	06_05	2	22_04_2015	112	Acer	ACPL	europe	P	ACPL_PIAB	0.5	1	0	0	0	0	0	0	0	0	0	0
1	9	05_04	2	22_04_2015	112	Acer	ACPL	europe	P	ACPL_PIAB	0.5	1	0	0	0	0	0	0	0	0	0	0
1	9	03_03	2	22_04_2015	112	Acer	ACPL	europe	P	ACPL_PIAB	0.5	1	0	0	0	0	0	0	0	0	0	0
1	9	04_03	2	22_04_2015	112	Acer	ACPL	europe	P	ACPL_PIAB	0.5	1	0	0	0	0	0	0	0	0	0	0
1	9	06_03	2	22_04_2015	112	Acer	ACPL	europe	P	ACPL_PIAB	0.5	1	0	0	0	0	0	0	0	0	0	0
1	9	02_02	2	22_04_2015	112	Acer	ACPL	europe	P	ACPL_PIAB	0.5	1	0	0	0	0	0	0	0	0	0	0
1	9	04_02	2	22_04_2015	112	Acer	ACPL	europe	P	ACPL_PIAB	0.5	1	0	0	0	0	0	0	0	0	0	0
1	9	05_05	2	22_04_2015	112	Acer	ACPL	europe	P	ACPL_PIAB	0.5	1	2.5	0	0	15	2.5	0	0	0	0	0
1	9	02_06	2	22_04_2015	112	Acer	ACPL	europe	P	ACPL_PIAB	0.5	1	0	0	0	0	0	0	0	0	0	15
1	10	03_05	6	06_05_2015	126	Acer	ACSA	north_a	O	NA_6	0.5	3	2.5	2.5	2.5	0	0	2.5	2.5	2.5	0	2.5
1	10	05_03	6	06_05_2015	126	Acer	ACSA	north_a	O	NA_6	0.5	3	0	0	2.5	0	0	2.5	0	0	0	0
1	10	03_02	6	06_05_2015	126	Acer	ACSA	north_a	O	NA_6	0.5	3	0	2.5	15	2.5	0	0	2.5	0	0	2.5
1	10	05_05	6	06_05_2015	126	Acer	ACSA	north_a	O	NA_6	0.5	3	0	0	0	0	2.5	0	2.5	0	0	15
1	10	05_04	6	06_05_2015	126	Betula	BEPA	north_a	O	NA_6	0.5	3	0	0	0	0	0	2.5	2.5	2.5	2.5	2.5
1	10	02_02	6	06_05_2015	126	Betula	BEPA	north_a	O	NA_6	0.5	3	37.5	2.5	2.5	15	0	0	0	2.5	2.5	2.5
1	10	02_05	6	06_05_2015	126	Betula	BEPA	north_a	O	NA_6	0.5	3	0	0	0	2.5	2.5	0	15	2.5	0	2.5
1	10	04_02	6	06_05_2015	126	Betula	BEPA	north_a	O	NA_6	0.5	3	0	0	0	0	0	0	0	0	0	0
1	10	06_02	6	06_05_2015	126	Quercus	QURU	north_a	O	NA_6	0.5	3	0	2.5	2.5	2.5	2.5	2.5	2.5	2.5	2.5	2.5
1	10	03_04	6	06_05_2015	126	Quercus	QURU	north_a	O	NA_6	0.5	3	2.5	15	15	0	37.5	37.5	15	2.5	2.5	2.5
1	10	06_06	6	06_05_2015	126	Quercus	QURU	north_a	O	NA_6	0.5	3	0	0	0	0	0	0	0	0	0	0
1	10	06_04	6	06_05_2015	126	Quercus	QURU	north_a	O	NA_6	0.5	3	0	0	2.5	0	0	0	2.5	0	0	2.5
1	11	05_05	4	06_05_2015	126	Acer	ACPL	europe	P	ACPL_QURO_LADE_PISY	0.5	2	0	2.5	0	2.5	0	0	0	2.5	2.5	0
1	11	02_04	4	06_05_2015	126	Acer	ACPL	europe	P	ACPL_QURO_LADE_PISY	0.5	2	0	2.5	2.5	2.5	2.5	2.5	0	2.5	2.5	2.5
1	11	04_02	4	06_05_2015	126	Acer	ACPL	europe	P	ACPL_QURO_LADE_PISY	0.5	2	2.5	0	2.5	0	0	0	0	2.5	0	0
1	11	06_04	4	06_05_2015	126	Acer	ACPL	europe	P	ACPL_QURO_LADE_PISY	0.5	2	0	0	15	2.5	2.5	0	0	0	2.5	0
1	11	02_05	4	06_05_2015	126	Acer	ACPL	europe	P	ACPL_QURO_LADE_PISY	0.5	2	2.5	0	0	2.5	0	2.5	2.5	0	2.5	2.5
1	11	03_04	4	06_05_2015	126	Quercus	QURO	europe	P	ACPL_QURO_LADE_PISY	0.5	2	0	0	0	0	0	0	0	0	0	0
1	11	05_03	4	06_05_2015	126	Quercus	QURO	europe	P	ACPL_QURO_LADE_PISY	0.5	2	0	0	0	0	0	2.5	0	0	0	0
1	11	03_02	4	06_05_2015	126	Quercus	QURO	europe	P	ACPL_QURO_LADE_PISY	0.5	2	0	0	0	0	2.5	0	0	0	0	0
1	11	06_06	4	06_05_2015	126	Quercus	QURO	europe	P	ACPL_QURO_LADE_PISY	0.5	2	2.5	2.5	0	0	0	0	0	0	0	2.5
1	11	04_05	4	18_05_2015	138	Quercus	QURO	europe	P	ACPL_QURO_LADE_PISY	0.5	2	0	0	0	2.5	0	2.5	0	0	0	0
1	11	02_06	4	18_05_2015	138	Quercus	QURO	europe	P	ACPL_QURO_LADE_PISY	0.5	2	0	2.5	2.5	2.5	2.5	15	0	0	0	2.5
1	12	06_05	2	21_05_2015	141	Acer	ACSA	north_a	O	ACSA_PIAB	0.5	1	0	5	0	5	5	5	0	5	5	5
1	12	05_06	2	24_04_2015	114	Acer	ACSA	north_a	O	ACSA_PIAB	0.5	1	2.5	0	0	2.5	0	0	0	2.5	0	0
1	12	04_05	2	24_04_2015	114	Acer	ACSA	north_a	O	ACSA_PIAB	0.5	1	0	0	0	0	0	0	0	0	0	0
1	12	06_02	2	24_04_2015	114	Acer	ACSA	north_a	O	ACSA_PIAB	0.5	1	0	0	0	0	0	0	0	0	0	0
1	12	02_02	2	24_04_2015	114	Acer	ACSA	north_a	O	ACSA_PIAB	0.5	1	0	0	2.5	2.5	0	0	0	0	0	0
1	12	03_02	2	24_04_2015	114	Acer	ACSA	north_a	O	ACSA_PIAB	0.5	1	2.5	2.5	0	0	0	0	0	0	0	0
1	12	05_03	2	24_04_2015	114	Acer	ACSA	north_a	O	ACSA_PIAB	0.5	1	2.5	0	2.5	2.5	0	0	0	0	0	0
1	12	04_03	2	24_04_2015	114	Acer	ACSA	north_a	O	ACSA_PIAB	0.5	1	2.5	2.5	2.5	2.5	0	0	0	0	0	0
1	12	03_06	2	27_04_2015	117	Acer	ACSA	north_a	O	ACSA_PIAB	0.5	1	0	0	0	0	0	0	0	0	0	0
1	12	02_05	2	27_04_2015	117	Acer	ACSA	north_a	O	ACSA_PIAB	0.5	1	0	0	0	0	0	0	0	0	0	0
1	12	03_04	2	27_04_2015	117	Acer	ACSA	north_a	O	ACSA_PIAB	0.5	1	0	0	0	0	0	0	0	0	0	0
1	12	05_04	2	27_04_2015	117	Acer	ACSA	north_a	O	ACSA_PIAB	0.5	1	0	0	0	0	0	0	0	0	0	0
1	14	02_04	2	07_05_2015	127	Betula	BEPA	north_a	O	BEPA_QURU	0	2	0	2.5	0	0	2.5	2.5	0	2.5	15	2.5
1	14	03_03	2	07_05_2015	127	Betula	BEPA	north_a	O	BEPA_QURU	0	2	2.5	2.5	2.5	0	2.5	0	15	2.5	2.5	0
1	14	04_06	2	07_05_2015	127	Betula	BEPA	north_a	O	BEPA_QURU	0	2	0	0	37.5	2.5	2.5	0	0	2.5	2.5	2.5
1	14	04_04	2	07_05_2015	127	Betula	BEPA	north_a	O	BEPA_QURU	0	2	2.5	0	15	0	2.5	0	2.5	2.5	2.5	15
1	14	06_02	2	07_05_2015	127	Betula	BEPA	north_a	O	BEPA_QURU	0	2	0	0	2.5	0	0	0	2.5	2.5	0	0
1	14	05_03	2	07_05_2015	127	Betula	BEPA	north_a	O	BEPA_QURU	0	2	0	2.5	0	15	15	2.5	2.5	2.5	0	0
1	14	03_05	2	07_05_2015	127	Betula	BEPA	north_a	O	BEPA_QURU	0	2	0	0	15	2.5	0	0	2.5	0	15	2.5
1	14	02_06	2	07_05_2015	127	Betula	BEPA	north_a	O	BEPA_QURU	0	2	0	2.5	0	2.5	2.5	2.5	0	0	2.5	2.5
1	14	06_05	2	07_05_2015	127	Betula	BEPA	north_a	O	BEPA_QURU	0	2	15	2.5	2.5	15	0	2.5	2.5	0	2.5	2.5
1	14	02_02	2	07_05_2015	127	Betula	BEPA	north_a	O	BEPA_QURU	0	2	15	2.5	2.5	2.5	15	2.5	2.5	0	2.5	37.5
1	14	04_02	2	07_05_2015	127	Betula	BEPA	north_a	O	BEPA_QURU	0	2	2.5	2.5	2.5	15	15	2.5	2.5	0	0	0
1	14	05_05	2	07_05_2015	127	Betula	BEPA	north_a	O	BEPA_QURU	0	2	2.5	0	0	2.5	15	15	15	0	0	0
1	14	06_06	2	07_05_2015	127	Betula	BEPA	north_a	O	BEPA_QURU	0	2	0	15	2.5	2.5	0	0	2.5	0	0	2.5
1	14	04_05	2	07_05_2015	127	Quercus	QURU	north_a	O	BEPA_QURU	0	2	2.5	0	0	0	0	0	0	2.5	0	0
1	14	05_02	2	07_05_2015	127	Quercus	QURU	north_a	O	BEPA_QURU	0	2	2.5	2.5	2.5	2.5	0	0	0	2.5	0	2.5
1	14	02_05	2	07_05_2015	127	Quercus	QURU	north_a	O	BEPA_QURU	0	2	0	2.5	2.5	0	2.5	0	2.5	2.5	0	15
1	14	05_06	2	07_05_2015	127	Quercus	QURU	north_a	O	BEPA_QURU	0	2	0	0	0	0	0	0	0	0	2.5	0
1	14	05_04	2	07_05_2015	127	Quercus	QURU	north_a	O	BEPA_QURU	0	2	0	0	0	0	0	0	0	0	0	0
1	14	02_03	2	07_05_2015	127	Quercus	QURU	north_a	O	BEPA_QURU	0	2	0	0	0	0	0	0	0	0	0	0
1	14	03_06	2	07_05_2015	127	Quercus	QURU	north_a	O	BEPA_QURU	0	2	0	0	0	0	0	0	2.5	0	0	0
1	14	06_04	2	07_05_2015	127	Quercus	QURU	north_a	O	BEPA_QURU	0	2	0	0	0	0	0	2.5	0	0	0	0
1	14	04_03	2	07_05_2015	127	Quercus	QURU	north_a	O	BEPA_QURU	0	2	0	0	0	0	0	2.5	0	0	0	0
1	14	03_02	2	07_05_2015	127	Quercus	QURU	north_a	O	BEPA_QURU	0	2	0	0	2.5	2.5	0	0	0	0	0	0
1	14	03_04	2	07_05_2015	127	Quercus	QURU	north_a	O	BEPA_QURU	0	2	0	0	0	0	0	0	0	0	0	2.5
1	15	02_06	4	07_05_2015	127	Acer	ACPL	europe	NP	ACPL_BEPE_QURO_LADE	0.25	3	0	0	0	0	2.5	0	0	2.5	2.5	2.5
1	15	03_02	4	07_05_2015	127	Acer	ACPL	europe	NP	ACPL_BEPE_QURO_LADE	0.25	3	2.5	0	2.5	0	0	2.5	2.5	2.5	2.5	15
1	15	05_02	4	07_05_2015	127	Acer	ACPL	europe	NP	ACPL_BEPE_QURO_LADE	0.25	3	0	2.5	2.5	0	2.5	2.5	0	0	2.5	2.5
1	15	03_04	4	07_05_2015	127	Acer	ACPL	europe	NP	ACPL_BEPE_QURO_LADE	0.25	3	0	2.5	0	0	0	0	0	0	0	0
1	15	04_06	4	07_05_2015	127	Acer	ACPL	europe	NP	ACPL_BEPE_QURO_LADE	0.25	3	0	0	0	15	0	0	0	0	0	0
1	15	04_04	4	07_05_2015	127	Acer	ACPL	europe	NP	ACPL_BEPE_QURO_LADE	0.25	3	0	0	0	0	0	0	0	0	0	2.5
1	15	06_04	4	07_05_2015	127	Acer	ACPL	europe	NP	ACPL_BEPE_QURO_LADE	0.25	3	0	0	0	2.5	0	0	0	0	0	2.5
1	15	04_03	4	07_05_2015	127	Betula	BEPE	europe	NP	ACPL_BEPE_QURO_LADE	0.25	3	0	0	0	0	0	2.5	0	2.5	2.5	0
1	15	03_06	4	07_05_2015	127	Betula	BEPE	europe	NP	ACPL_BEPE_QURO_LADE	0.25	3	0	0	2.5	2.5	0	0	0	2.5	2.5	2.5
1	15	05_04	4	07_05_2015	127	Betula	BEPE	europe	NP	ACPL_BEPE_QURO_LADE	0.25	3	0	2.5	15	0	0	15	0	2.5	0	0
1	15	04_05	4	07_05_2015	127	Betula	BEPE	europe	NP	ACPL_BEPE_QURO_LADE	0.25	3	0	0	0	0	2.5	15	2.5	0	2.5	2.5
1	15	02_04	4	07_05_2015	127	Betula	BEPE	europe	NP	ACPL_BEPE_QURO_LADE	0.25	3	15	15	2.5	0	2.5	2.5	2.5	0	0	0
1	15	05_05	4	07_05_2015	127	Quercus	QURO	europe	NP	ACPL_BEPE_QURO_LADE	0.25	3	2.5	15	0	0	0	0	0	15	0	15
1	15	06_06	4	07_05_2015	127	Quercus	QURO	europe	NP	ACPL_BEPE_QURO_LADE	0.25	3	0	0	0	0	0	0	0	2.5	2.5	2.5
1	15	02_03	4	07_05_2015	127	Quercus	QURO	europe	NP	ACPL_BEPE_QURO_LADE	0.25	3	0	0	0	0	0	0	0	2.5	0	0
1	15	03_05	4	07_05_2015	127	Quercus	QURO	europe	NP	ACPL_BEPE_QURO_LADE	0.25	3	0	0	0	2.5	0	2.5	0	2.5	0	0
1	15	05_03	4	07_05_2015	127	Quercus	QURO	europe	NP	ACPL_BEPE_QURO_LADE	0.25	3	0	0	0	0	0	0	0	0	0	0
1	15	06_02	4	07_05_2015	127	Quercus	QURO	europe	NP	ACPL_BEPE_QURO_LADE	0.25	3	0	0	0	0	0	0	0	0	0	0
1	16	05_05	2	28_04_2015	118	Betula	BEPE	europe	O	BEPE_PISY	0.5	1	0	2.5	2.5	0	0	0	2.5	2.5	2.5	0
1	16	04_02	2	28_04_2015	118	Betula	BEPE	europe	O	BEPE_PISY	0.5	1	2.5	0	0	2.5	2.5	2.5	2.5	2.5	2.5	0
1	16	03_03	2	28_04_2015	118	Betula	BEPE	europe	O	BEPE_PISY	0.5	1	0	0	0	0	2.5	2.5	2.5	2.5	2.5	2.5
1	16	02_05	2	28_04_2015	118	Betula	BEPE	europe	O	BEPE_PISY	0.5	1	0	2.5	2.5	0	2.5	2.5	0	2.5	0	0
1	16	04_03	2	28_04_2015	118	Betula	BEPE	europe	O	BEPE_PISY	0.5	1	0	0	2.5	2.5	0	0	0	2.5	0	2.5
1	16	06_04	2	28_04_2015	118	Betula	BEPE	europe	O	BEPE_PISY	0.5	1	2.5	2.5	2.5	2.5	0	0	2.5	2.5	0	2.5
1	16	03_06	2	28_04_2015	118	Betula	BEPE	europe	O	BEPE_PISY	0.5	1	2.5	2.5	0	0	0	2.5	0	0	2.5	0
1	16	06_03	2	28_04_2015	118	Betula	BEPE	europe	O	BEPE_PISY	0.5	1	0	0	0	2.5	2.5	0	2.5	0	2.5	0
1	16	05_02	2	28_04_2015	118	Betula	BEPE	europe	O	BEPE_PISY	0.5	1	2.5	0	0	0	0	2.5	0	0	2.5	2.5
1	16	05_06	2	28_04_2015	118	Betula	BEPE	europe	O	BEPE_PISY	0.5	1	2.5	2.5	2.5	2.5	0	0	0	0	0	0
1	16	03_04	2	28_04_2015	118	Betula	BEPE	europe	O	BEPE_PISY	0.5	1	0	15	0	0	2.5	2.5	0	0	0	0
1	16	02_02	2	28_04_2015	118	Betula	BEPE	europe	O	BEPE_PISY	0.5	1	0	2.5	0	0	2.5	0	2.5	0	0	15
1	16	04_05	2	28_04_2015	118	Betula	BEPE	europe	O	BEPE_PISY	0.5	1	2.5	0	15	0	2.5	2.5	0	0	0	15
1	17	04_06	1	11_05_2015	131	Quercus	QURO	europe	P	QURO	0	1	0	0	0	0	0	0	2.5	2.5	2.5	0
1	17	02_05	1	11_05_2015	131	Quercus	QURO	europe	P	QURO	0	1	0	0	0	0	0	2.5	0	2.5	2.5	0
1	17	03_04	1	11_05_2015	131	Quercus	QURO	europe	P	QURO	0	1	2.5	2.5	2.5	2.5	0	0	2.5	2.5	2.5	0
1	17	06_04	1	11_05_2015	131	Quercus	QURO	europe	P	QURO	0	1	0	0	0	0	0	0	0	2.5	0	0
1	17	04_05	1	11_05_2015	131	Quercus	QURO	europe	P	QURO	0	1	0	2.5	2.5	0	2.5	0	0	2.5	0	0
1	17	02_04	1	11_05_2015	131	Quercus	QURO	europe	P	QURO	0	1	2.5	2.5	0	0	0	0	0	0	2.5	0
1	17	03_05	1	11_05_2015	131	Quercus	QURO	europe	P	QURO	0	1	0	2.5	0	0	2.5	2.5	2.5	0	2.5	2.5
1	17	03_06	1	11_05_2015	131	Quercus	QURO	europe	P	QURO	0	1	0	0	0	0	0	0	0	0	0	0
1	17	05_05	1	11_05_2015	131	Quercus	QURO	europe	P	QURO	0	1	0	0	0	0	0	0	0	0	0	0
1	17	04_04	1	11_05_2015	131	Quercus	QURO	europe	P	QURO	0	1	0	0	0	0	0	0	0	0	0	0
1	17	05_04	1	11_05_2015	131	Quercus	QURO	europe	P	QURO	0	1	0	0	0	0	0	0	0	0	0	0
1	17	02_03	1	11_05_2015	131	Quercus	QURO	europe	P	QURO	0	1	0	0	0	0	0	0	0	0	0	0
1	17	05_03	1	11_05_2015	131	Quercus	QURO	europe	P	QURO	0	1	0	0	0	0	0	0	0	0	0	0
1	17	06_03	1	11_05_2015	131	Quercus	QURO	europe	P	QURO	0	1	0	0	0	0	0	0	0	0	0	0
1	17	02_02	1	11_05_2015	131	Quercus	QURO	europe	P	QURO	0	1	0	0	0	0	0	0	0	0	0	0
1	17	04_02	1	11_05_2015	131	Quercus	QURO	europe	P	QURO	0	1	0	0	0	0	0	0	0	0	0	0
1	17	05_02	1	11_05_2015	131	Quercus	QURO	europe	P	QURO	0	1	0	0	0	0	0	0	0	0	0	0
1	17	05_06	1	11_05_2015	131	Quercus	QURO	europe	P	QURO	0	1	2.5	0	0	0	0	0	0	0	0	0
1	17	06_02	1	11_05_2015	131	Quercus	QURO	europe	P	QURO	0	1	0	0	0	0	0	2.5	0	0	0	0
1	17	06_05	1	11_05_2015	131	Quercus	QURO	europe	P	QURO	0	1	0	0	0	2.5	0	2.5	2.5	0	0	0
1	17	03_03	1	11_05_2015	131	Quercus	QURO	europe	P	QURO	0	1	15	0	0	0	0	0	0	0	0	0
1	17	06_06	1	11_05_2015	131	Quercus	QURO	europe	P	QURO	0	1	0	0	0	0	0	0	2.5	0	0	2.5
1	17	03_02	1	11_05_2015	131	Quercus	QURO	europe	P	QURO	0	1	0	2.5	2.5	2.5	0	0	0	0	0	2.5
1	17	02_06	1	18_05_2015	138	Quercus	QURO	europe	P	QURO	0	1	0	0	0	0	2.5	2.5	0	0	2.5	0
1	19	03_02	4	04_05_2015	124	Acer	ACPL	europe	P	ACPL_BEPE_QURO_LADE	0.25	3	0	0	0	0	0	0	0	2.5	2.5	0
1	19	03_04	4	04_05_2015	124	Acer	ACPL	europe	P	ACPL_BEPE_QURO_LADE	0.25	3	0	0	0	0	0	0	0	2.5	2.5	2.5
1	19	02_06	4	04_05_2015	124	Acer	ACPL	europe	P	ACPL_BEPE_QURO_LADE	0.25	3	2.5	0	2.5	2.5	0	0	0	0	2.5	0
1	19	05_02	4	04_05_2015	124	Acer	ACPL	europe	P	ACPL_BEPE_QURO_LADE	0.25	3	2.5	2.5	2.5	15	2.5	2.5	0	0	2.5	2.5
1	19	04_06	4	04_05_2015	124	Acer	ACPL	europe	P	ACPL_BEPE_QURO_LADE	0.25	3	0	2.5	2.5	0	0	0	0	0	0	0
1	19	06_04	4	04_05_2015	124	Acer	ACPL	europe	P	ACPL_BEPE_QURO_LADE	0.25	3	0	0	0	0	0	0	0	0	0	2.5
1	19	04_04	4	04_05_2015	124	Acer	ACPL	europe	P	ACPL_BEPE_QURO_LADE	0.25	3	0	2.5	2.5	2.5	0	0	0	0	0	2.5
1	19	02_02	4	04_05_2015	124	Betula	BEPE	europe	P	ACPL_BEPE_QURO_LADE	0.25	3	37.5	15	2.5	0	2.5	37.5	0	15	0	0
1	19	04_05	4	04_05_2015	124	Betula	BEPE	europe	P	ACPL_BEPE_QURO_LADE	0.25	3	0	2.5	0	2.5	0	0	15	2.5	2.5	2.5
1	19	05_04	4	04_05_2015	124	Betula	BEPE	europe	P	ACPL_BEPE_QURO_LADE	0.25	3	0	0	0	0	15	2.5	2.5	2.5	2.5	15
1	19	02_04	4	04_05_2015	124	Betula	BEPE	europe	P	ACPL_BEPE_QURO_LADE	0.25	3	2.5	0	0	2.5	0	0	0	2.5	0	2.5
1	19	04_03	4	04_05_2015	124	Betula	BEPE	europe	P	ACPL_BEPE_QURO_LADE	0.25	3	0	0	0	2.5	0	0	0	0	2.5	0
1	19	03_06	4	04_05_2015	124	Betula	BEPE	europe	P	ACPL_BEPE_QURO_LADE	0.25	3	0	2.5	0	0	0	0	0	0	0	2.5
1	19	05_05	4	04_05_2015	124	Quercus	QURO	europe	P	ACPL_BEPE_QURO_LADE	0.25	3	0	0	0	37.5	62.5	87.5	0	62.5	37.5	0
1	19	06_06	4	04_05_2015	124	Quercus	QURO	europe	P	ACPL_BEPE_QURO_LADE	0.25	3	0	0	0	0	0	0	0	0	0	0
1	19	03_05	4	18_05_2015	138	Quercus	QURO	europe	P	ACPL_BEPE_QURO_LADE	0.25	3	0	0	0	0	0	0	0	0	2.5	2.5
1	19	06_02	4	21_05_2015	141	Quercus	QURO	europe	P	ACPL_BEPE_QURO_LADE	0.25	3	0	2.5	0	0	0	2.5	2.5	2.5	0	0
1	20	02_04	2	20_04_2015	110	Acer	ACSA	north_a	O	ACSA_BEPA	0	2	15	0	0	0	0	0	0	0	0	0
1	20	05_05	2	20_04_2015	110	Betula	BEPA	north_a	O	ACSA_BEPA	0	2	0	0	0	2.5	2.5	2.5	2.5	2.5	2.5	0
1	20	05_03	2	20_04_2015	110	Betula	BEPA	north_a	O	ACSA_BEPA	0	2	0	2.5	0	0	0	0	0	2.5	2.5	2.5
1	20	02_05	2	20_04_2015	110	Betula	BEPA	north_a	O	ACSA_BEPA	0	2	0	2.5	2.5	0	2.5	0	0	0	2.5	2.5
1	20	05_06	2	20_04_2015	110	Betula	BEPA	north_a	O	ACSA_BEPA	0	2	0	0	0	0	0	0	0	0	0	0
1	20	06_06	2	20_04_2015	110	Betula	BEPA	north_a	O	ACSA_BEPA	0	2	0	0	0	0	0	0	0	0	0	0
1	20	03_05	2	20_04_2015	110	Betula	BEPA	north_a	O	ACSA_BEPA	0	2	0	0	0	0	0	0	0	0	0	0
1	20	04_04	2	20_04_2015	110	Betula	BEPA	north_a	O	ACSA_BEPA	0	2	0	0	0	0	0	0	0	0	0	0
1	20	06_04	2	20_04_2015	110	Betula	BEPA	north_a	O	ACSA_BEPA	0	2	0	0	0	0	0	0	0	0	0	0
1	20	03_02	2	20_04_2015	110	Betula	BEPA	north_a	O	ACSA_BEPA	0	2	0	0	0	0	0	0	0	0	0	0
1	20	04_02	2	20_04_2015	110	Betula	BEPA	north_a	O	ACSA_BEPA	0	2	0	0	0	0	0	0	0	0	0	0
1	20	03_06	2	20_04_2015	110	Betula	BEPA	north_a	O	ACSA_BEPA	0	2	0	0	0	0	0	0	0	0	0	2.5
1	20	02_03	2	20_04_2015	110	Betula	BEPA	north_a	O	ACSA_BEPA	0	2	0	0	0	0	0	2.5	0	0	0	2.5
1	20	02_06	2	21_05_2015	141	Acer	ACSA	north_a	O	ACSA_BEPA	0	2	2.5	2.5	0	2.5	2.5	2.5	2.5	2.5	0	2.5
1	20	03_03	2	21_05_2015	141	Acer	ACSA	north_a	O	ACSA_BEPA	0	2	0	2.5	2.5	0	2.5	0	2.5	0	2.5	0
1	20	04_06	2	21_05_2015	141	Acer	ACSA	north_a	O	ACSA_BEPA	0	2	2.5	2.5	0	2.5	0	0	2.5	0	2.5	2.5
1	20	04_05	2	27_04_2015	117	Acer	ACSA	north_a	O	ACSA_BEPA	0	2	0	0	0	0	0	0	0	0	0	0
1	20	06_05	2	27_04_2015	117	Acer	ACSA	north_a	O	ACSA_BEPA	0	2	0	0	0	0	0	0	0	0	0	0
1	20	03_04	2	27_04_2015	117	Acer	ACSA	north_a	O	ACSA_BEPA	0	2	0	0	0	0	0	0	0	0	0	0
1	20	05_04	2	27_04_2015	117	Acer	ACSA	north_a	O	ACSA_BEPA	0	2	0	0	0	0	0	0	0	0	0	0
1	20	04_03	2	27_04_2015	117	Acer	ACSA	north_a	O	ACSA_BEPA	0	2	0	0	0	0	0	0	0	0	0	0
1	20	06_03	2	27_04_2015	117	Acer	ACSA	north_a	O	ACSA_BEPA	0	2	0	0	0	0	0	0	0	0	0	0
1	20	02_02	2	27_04_2015	117	Acer	ACSA	north_a	O	ACSA_BEPA	0	2	0	0	0	0	0	0	0	0	0	0
1	20	05_02	2	27_04_2015	117	Acer	ACSA	north_a	O	ACSA_BEPA	0	2	0	0	0	0	0	0	0	0	0	0
1	22	04_02	2	21_04_2015	111	Betula	BEPE	europe	P	BEPE_PISY	0.5	1	2.5	0	2.5	0	0	2.5	2.5	2.5	0	0
1	22	04_05	2	21_04_2015	111	Betula	BEPE	europe	P	BEPE_PISY	0.5	1	0	0	2.5	0	0	2.5	2.5	0	2.5	0
1	22	03_06	2	21_04_2015	111	Betula	BEPE	europe	P	BEPE_PISY	0.5	1	0	0	0	0	0	0	2.5	0	0	0
1	22	03_03	2	21_04_2015	111	Betula	BEPE	europe	P	BEPE_PISY	0.5	1	0	0	2.5	0	2.5	0	0	0	0	0
1	22	06_03	2	21_04_2015	111	Betula	BEPE	europe	P	BEPE_PISY	0.5	1	2.5	0	0	0	0	0	2.5	0	0	0
1	22	02_02	2	21_04_2015	111	Betula	BEPE	europe	P	BEPE_PISY	0.5	1	0	0	2.5	0	2.5	0	0	0	0	0
1	22	04_03	2	21_04_2015	111	Betula	BEPE	europe	P	BEPE_PISY	0.5	1	2.5	0	2.5	0	0	0	2.5	0	0	0
1	22	02_05	2	21_04_2015	111	Betula	BEPE	europe	P	BEPE_PISY	0.5	1	0	2.5	0	0	0	0	15	0	0	0
1	22	05_02	2	21_04_2015	111	Betula	BEPE	europe	P	BEPE_PISY	0.5	1	0	0	2.5	2.5	2.5	0	15	0	0	0
1	22	03_04	2	21_04_2015	111	Betula	BEPE	europe	P	BEPE_PISY	0.5	1	0	0	0	0	0	2.5	0	0	0	2.5
1	22	05_05	2	21_04_2015	111	Betula	BEPE	europe	P	BEPE_PISY	0.5	1	0	0	0	2.5	0	0	2.5	0	0	2.5
1	22	05_06	2	21_04_2015	111	Betula	BEPE	europe	P	BEPE_PISY	0.5	1	2.5	0	2.5	2.5	0	2.5	2.5	0	0	2.5
1	24	04_06	4	04_05_2015	124	Betula	BEPE	europe	P	BEPE_QURO_PIAB_PISY	0.5	2	0	0	0	0	0	0	2.5	2.5	2.5	2.5
1	24	06_02	4	04_05_2015	124	Betula	BEPE	europe	P	BEPE_QURO_PIAB_PISY	0.5	2	0	2.5	2.5	0	15	0	0	0	2.5	2.5
1	24	05_04	4	04_05_2015	124	Betula	BEPE	europe	P	BEPE_QURO_PIAB_PISY	0.5	2	2.5	15	15	0	0	2.5	2.5	0	2.5	2.5
1	24	02_03	4	04_05_2015	124	Betula	BEPE	europe	P	BEPE_QURO_PIAB_PISY	0.5	2	0	0	2.5	15	2.5	0	0	0	0	0
1	24	04_03	4	04_05_2015	124	Betula	BEPE	europe	P	BEPE_QURO_PIAB_PISY	0.5	2	2.5	15	2.5	0	2.5	2.5	2.5	0	0	0
1	24	03_02	4	04_05_2015	124	Betula	BEPE	europe	P	BEPE_QURO_PIAB_PISY	0.5	2	2.5	2.5	2.5	2.5	0	0	0	0	0	15
1	24	04_04	4	04_05_2015	124	Quercus	QURO	europe	P	BEPE_QURO_PIAB_PISY	0.5	2	0	0	0	0	0	0	0	0	0	0
1	24	02_02	4	04_05_2015	124	Quercus	QURO	europe	P	BEPE_QURO_PIAB_PISY	0.5	2	0	0	0	0	0	0	0	0	0	0
1	24	06_03	4	18_05_2015	138	Quercus	QURO	europe	P	BEPE_QURO_PIAB_PISY	0.5	2	0	0	2.5	0	0	0	0	2.5	2.5	0
1	24	05_03	4	18_05_2015	138	Quercus	QURO	europe	P	BEPE_QURO_PIAB_PISY	0.5	2	0	0	0	2.5	0	0	0	0	2.5	0
1	24	02_05	4	18_05_2015	138	Quercus	QURO	europe	P	BEPE_QURO_PIAB_PISY	0.5	2	0	15	0	2.5	0	0	0	0	2.5	0
1	24	06_05	4	18_05_2015	138	Quercus	QURO	europe	P	BEPE_QURO_PIAB_PISY	0.5	2	0	0	2.5	0	0	0	0	0	0	0
1	25	04_06	2	05_05_2015	125	Quercus	QURO	europe	O	LADE_QURO	0.5	1	0	37.5	37.5	2.5	2.5	15	2.5	2.5	0	2.5
1	25	02_04	2	05_05_2015	125	Quercus	QURO	europe	O	LADE_QURO	0.5	1	0	0	0	0	0	0	0	0	2.5	0
1	25	02_06	2	05_05_2015	125	Quercus	QURO	europe	O	LADE_QURO	0.5	1	0	0	0	0	0	0	0	0	0	0
1	25	03_05	2	05_05_2015	125	Quercus	QURO	europe	O	LADE_QURO	0.5	1	0	0	0	0	0	0	0	0	0	0
1	25	04_03	2	05_05_2015	125	Quercus	QURO	europe	O	LADE_QURO	0.5	1	0	0	0	0	0	0	0	0	0	0
1	25	06_02	2	05_05_2015	125	Quercus	QURO	europe	O	LADE_QURO	0.5	1	0	0	0	0	0	0	0	0	0	0
1	25	05_05	2	18_05_2015	138	Quercus	QURO	europe	O	LADE_QURO	0.5	1	2.5	2.5	0	0	0	0	2.5	2.5	15	2.5
1	25	05_02	2	18_05_2015	138	Quercus	QURO	europe	O	LADE_QURO	0.5	1	0	0	0	0	2.5	0	15	2.5	2.5	0
1	25	03_03	2	18_05_2015	138	Quercus	QURO	europe	O	LADE_QURO	0.5	1	2.5	0	2.5	15	0	0	0	2.5	2.5	2.5
1	25	04_04	2	18_05_2015	138	Quercus	QURO	europe	O	LADE_QURO	0.5	1	2.5	0	15	0	0	0	0	0	2.5	0
1	25	06_04	2	18_05_2015	138	Quercus	QURO	europe	O	LADE_QURO	0.5	1	2.5	0	15	0	0	0	0	0	2.5	0
1	26	04_06	2	22_04_2015	112	Acer	ACPL	europe	NP	ACPL_PIAB	0.5	1	0	0	0	0	0	0	0	0	0	0
1	26	06_06	2	22_04_2015	112	Acer	ACPL	europe	NP	ACPL_PIAB	0.5	1	0	0	0	0	0	0	0	0	0	0
1	26	03_05	2	22_04_2015	112	Acer	ACPL	europe	NP	ACPL_PIAB	0.5	1	0	0	0	0	0	0	0	0	0	0
1	26	06_05	2	22_04_2015	112	Acer	ACPL	europe	NP	ACPL_PIAB	0.5	1	0	0	0	0	0	0	0	0	0	0
1	26	02_04	2	22_04_2015	112	Acer	ACPL	europe	NP	ACPL_PIAB	0.5	1	0	0	0	0	0	0	0	0	0	0
1	26	05_04	2	22_04_2015	112	Acer	ACPL	europe	NP	ACPL_PIAB	0.5	1	0	0	0	0	0	0	0	0	0	0
1	26	03_03	2	22_04_2015	112	Acer	ACPL	europe	NP	ACPL_PIAB	0.5	1	0	0	0	0	0	0	0	0	0	0
1	26	04_02	2	22_04_2015	112	Acer	ACPL	europe	NP	ACPL_PIAB	0.5	1	0	0	0	0	0	0	0	0	0	0
1	26	05_05	2	22_04_2015	112	Acer	ACPL	europe	NP	ACPL_PIAB	0.5	1	0	0	0	0	2.5	0	0	0	0	0
1	26	04_03	2	22_04_2015	112	Acer	ACPL	europe	NP	ACPL_PIAB	0.5	1	0	2.5	0	0	0	0	0	0	0	0
1	26	02_06	2	22_04_2015	112	Acer	ACPL	europe	NP	ACPL_PIAB	0.5	1	0	0	0	2.5	2.5	2.5	0	0	0	0
1	26	06_03	2	22_04_2015	112	Acer	ACPL	europe	NP	ACPL_PIAB	0.5	1	0	2.5	2.5	0	2.5	2.5	0	0	0	0
1	26	02_02	2	27_04_2015	117	Acer	ACPL	europe	NP	ACPL_PIAB	0.5	1	2.5	0	0	0	0	0	0	0	0	0
1	27	03_06	1	18_05_2015	138	Acer	ACSA	north_a	O	ACSA	0	1	0	0	0	2.5	2.5	2.5	0	2.5	2.5	0
1	27	03_03	1	18_05_2015	138	Acer	ACSA	north_a	O	ACSA	0	1	2.5	2.5	2.5	2.5	0	2.5	2.5	2.5	2.5	2.5
1	27	06_06	1	18_05_2015	138	Acer	ACSA	north_a	O	ACSA	0	1	0	0	15	0	2.5	0	0	2.5	0	2.5
1	27	02_04	1	18_05_2015	138	Acer	ACSA	north_a	O	ACSA	0	1	2.5	0	2.5	2.5	0	2.5	2.5	0	2.5	2.5
1	27	06_05	1	18_05_2015	138	Acer	ACSA	north_a	O	ACSA	0	1	0	2.5	2.5	2.5	2.5	2.5	0	0	2.5	2.5
1	27	02_06	1	18_05_2015	138	Acer	ACSA	north_a	O	ACSA	0	1	0	0	62.5	15	0	0	0	0	0	0
1	27	05_05	1	27_04_2015	117	Acer	ACSA	north_a	O	ACSA	0	1	0	0	0	0	0	0	0	2.5	15	0
1	27	04_06	1	27_04_2015	117	Acer	ACSA	north_a	O	ACSA	0	1	0	0	0	0	0	0	0	0	0	0
1	27	05_06	1	27_04_2015	117	Acer	ACSA	north_a	O	ACSA	0	1	0	0	0	0	0	0	0	0	0	0
1	27	03_04	1	27_04_2015	117	Acer	ACSA	north_a	O	ACSA	0	1	0	0	0	0	0	0	0	0	0	0
1	27	05_04	1	27_04_2015	117	Acer	ACSA	north_a	O	ACSA	0	1	0	0	0	0	0	0	0	0	0	0
1	27	06_04	1	27_04_2015	117	Acer	ACSA	north_a	O	ACSA	0	1	0	0	0	0	0	0	0	0	0	0
1	27	02_03	1	27_04_2015	117	Acer	ACSA	north_a	O	ACSA	0	1	0	0	0	0	0	0	0	0	0	0
1	27	04_03	1	27_04_2015	117	Acer	ACSA	north_a	O	ACSA	0	1	0	0	0	0	0	0	0	0	0	0
1	27	05_03	1	27_04_2015	117	Acer	ACSA	north_a	O	ACSA	0	1	0	0	0	0	0	0	0	0	0	0
1	27	02_02	1	27_04_2015	117	Acer	ACSA	north_a	O	ACSA	0	1	0	0	0	0	0	0	0	0	0	0
1	27	03_02	1	27_04_2015	117	Acer	ACSA	north_a	O	ACSA	0	1	0	0	0	0	0	0	0	0	0	0
1	27	04_02	1	27_04_2015	117	Acer	ACSA	north_a	O	ACSA	0	1	0	0	0	0	0	0	0	0	0	0
1	27	05_02	1	27_04_2015	117	Acer	ACSA	north_a	O	ACSA	0	1	0	0	0	0	0	0	0	0	0	0
1	27	02_05	1	27_04_2015	117	Acer	ACSA	north_a	O	ACSA	0	1	0	0	0	0	2.5	0	0	0	0	0
1	27	03_05	1	27_04_2015	117	Acer	ACSA	north_a	O	ACSA	0	1	2.5	0	0	0	0	0	0	0	0	0
1	27	04_04	1	27_04_2015	117	Acer	ACSA	north_a	O	ACSA	0	1	0	2.5	0	0	0	0	0	0	0	0
1	27	06_02	1	27_04_2015	117	Acer	ACSA	north_a	O	ACSA	0	1	0	0	2.5	0	0	0	0	0	0	0
1	27	06_03	1	27_04_2015	117	Acer	ACSA	north_a	O	ACSA	0	1	2.5	0	0	2.5	2.5	0	0	0	0	0
1	27	04_05	1	27_04_2015	117	Acer	ACSA	north_a	O	ACSA	0	1	2.5	2.5	2.5	0	0	0	37.5	0	0	0
1	28	02_05	1	23_04_2015	113	Betula	BEPE	europe	N	BEPE	0	1	0	2.5	0	0	2.5	0	0	2.5	2.5	0
1	28	02_03	1	23_04_2015	113	Betula	BEPE	europe	N	BEPE	0	1	2.5	2.5	2.5	0	2.5	0	0	2.5	2.5	0
1	28	06_06	1	23_04_2015	113	Betula	BEPE	europe	N	BEPE	0	1	2.5	2.5	2.5	2.5	0	0	15	2.5	2.5	0
1	28	06_02	1	23_04_2015	113	Betula	BEPE	europe	N	BEPE	0	1	0	0	0	0	0	0	2.5	2.5	2.5	2.5
1	28	05_02	1	23_04_2015	113	Betula	BEPE	europe	N	BEPE	0	1	0	0	0	0	2.5	2.5	2.5	2.5	0	0
1	28	06_04	1	23_04_2015	113	Betula	BEPE	europe	N	BEPE	0	1	0	0	0	0	0	0	0	2.5	0	2.5
1	28	03_06	1	23_04_2015	113	Betula	BEPE	europe	N	BEPE	0	1	2.5	0	0	0	0	0	0	0	2.5	2.5
1	28	05_06	1	23_04_2015	113	Betula	BEPE	europe	N	BEPE	0	1	0	0	0	0	0	0	0	0	0	0
1	28	03_05	1	23_04_2015	113	Betula	BEPE	europe	N	BEPE	0	1	0	0	0	0	0	0	0	0	0	0
1	28	04_05	1	23_04_2015	113	Betula	BEPE	europe	N	BEPE	0	1	0	0	0	0	0	0	0	0	0	0
1	28	04_04	1	23_04_2015	113	Betula	BEPE	europe	N	BEPE	0	1	0	0	0	0	0	0	0	0	0	0
1	28	05_04	1	23_04_2015	113	Betula	BEPE	europe	N	BEPE	0	1	0	0	0	0	0	0	0	0	0	0
1	28	05_03	1	23_04_2015	113	Betula	BEPE	europe	N	BEPE	0	1	0	0	0	0	0	0	0	0	0	0
1	28	02_02	1	23_04_2015	113	Betula	BEPE	europe	N	BEPE	0	1	0	0	0	0	0	0	0	0	0	0
1	28	04_02	1	23_04_2015	113	Betula	BEPE	europe	N	BEPE	0	1	0	0	0	0	0	0	0	0	0	0
1	28	02_06	1	23_04_2015	113	Betula	BEPE	europe	N	BEPE	0	1	0	0	0	0	0	2.5	0	0	0	0
1	28	05_05	1	23_04_2015	113	Betula	BEPE	europe	N	BEPE	0	1	0	0	0	0	0	2.5	0	0	0	0
1	28	03_03	1	23_04_2015	113	Betula	BEPE	europe	N	BEPE	0	1	0	2.5	0	0	0	0	0	0	0	0
1	28	04_03	1	23_04_2015	113	Betula	BEPE	europe	N	BEPE	0	1	2.5	0	0	0	0	0	0	0	0	0
1	28	03_02	1	23_04_2015	113	Betula	BEPE	europe	N	BEPE	0	1	0	2.5	0	0	0	0	0	0	0	0
1	28	03_04	1	23_04_2015	113	Betula	BEPE	europe	N	BEPE	0	1	0	0	2.5	0	2.5	0	0	0	0	0
1	28	02_04	1	23_04_2015	113	Betula	BEPE	europe	N	BEPE	0	1	0	2.5	0	0	2.5	2.5	0	0	0	0
1	28	06_03	1	23_04_2015	113	Betula	BEPE	europe	N	BEPE	0	1	0	0	0	0	0	0	0	0	0	2.5
1	28	06_05	1	23_04_2015	113	Betula	BEPE	europe	N	BEPE	0	1	0	0	2.5	0	2.5	0	0	0	0	2.5
1	29	02_05	6	11_05_2015	131	Acer	ACPL	europe	O	EU_6	0.5	3	2.5	0	2.5	2.5	2.5	0	0	2.5	0	2.5
1	29	03_03	6	11_05_2015	131	Acer	ACPL	europe	O	EU_6	0.5	3	0	0	0	0	0	0	0	0	2.5	0
1	29	05_03	6	11_05_2015	131	Acer	ACPL	europe	O	EU_6	0.5	3	0	2.5	2.5	0	2.5	0	0	0	2.5	2.5
1	29	04_05	6	11_05_2015	131	Acer	ACPL	europe	O	EU_6	0.5	3	2.5	2.5	2.5	2.5	15	0	2.5	0	2.5	2.5
1	29	06_04	6	11_05_2015	131	Betula	BEPE	europe	O	EU_6	0.5	3	0	0	15	0	0	0	37.5	37.5	0	37.5
1	29	04_03	6	11_05_2015	131	Betula	BEPE	europe	O	EU_6	0.5	3	2.5	0	2.5	15	0	2.5	15	2.5	0	2.5
1	29	03_06	6	11_05_2015	131	Betula	BEPE	europe	O	EU_6	0.5	3	2.5	2.5	2.5	0	0	0	0	0	2.5	37.5
1	29	06_06	6	11_05_2015	131	Quercus	QURO	europe	O	EU_6	0.5	3	2.5	2.5	2.5	0	0	2.5	2.5	2.5	0	2.5
1	29	02_02	6	11_05_2015	131	Quercus	QURO	europe	O	EU_6	0.5	3	0	0	0	0	0	0	0	0	0	0
1	29	04_04	6	11_05_2015	131	Quercus	QURO	europe	O	EU_6	0.5	3	0	0	2.5	2.5	0	0	0	0	0	0
1	31	04_05	4	07_05_2015	127	Acer	ACPL	europe	O	ACPL_QURO_LADE_PISY	0.5	2	2.5	2.5	0	0	2.5	0	2.5	2.5	2.5	15
1	31	04_02	4	07_05_2015	127	Acer	ACPL	europe	O	ACPL_QURO_LADE_PISY	0.5	2	0	0	0	0	2.5	2.5	0	15	0	0
1	31	02_05	4	07_05_2015	127	Acer	ACPL	europe	O	ACPL_QURO_LADE_PISY	0.5	2	0	0	2.5	0	0	0	0	2.5	2.5	0
1	31	06_04	4	07_05_2015	127	Acer	ACPL	europe	O	ACPL_QURO_LADE_PISY	0.5	2	0	2.5	2.5	0	0	0	0	2.5	2.5	0
1	31	05_05	4	07_05_2015	127	Acer	ACPL	europe	O	ACPL_QURO_LADE_PISY	0.5	2	0	0	0	2.5	0	0	2.5	0	0	0
1	31	04_06	4	07_05_2015	127	Acer	ACPL	europe	O	ACPL_QURO_LADE_PISY	0.5	2	0	0	0	0	0	0	0	0	0	2.5
1	31	02_04	4	07_05_2015	127	Acer	ACPL	europe	O	ACPL_QURO_LADE_PISY	0.5	2	0	0	0	0	0	2.5	2.5	0	0	2.5
1	31	06_06	4	07_05_2015	127	Quercus	QURO	europe	O	ACPL_QURO_LADE_PISY	0.5	2	0	0	0	0	0	0	0	0	0	0
1	31	03_02	4	07_05_2015	127	Quercus	QURO	europe	O	ACPL_QURO_LADE_PISY	0.5	2	0	0	0	0	0	0	0	0	0	0
1	31	03_04	4	07_05_2015	127	Quercus	QURO	europe	O	ACPL_QURO_LADE_PISY	0.5	2	0	0	0	2.5	0	0	0	0	0	0
1	31	02_06	4	18_05_2015	138	Quercus	QURO	europe	O	ACPL_QURO_LADE_PISY	0.5	2	0	0	2.5	15	2.5	2.5	0	2.5	2.5	0
1	31	05_03	4	18_05_2015	138	Quercus	QURO	europe	O	ACPL_QURO_LADE_PISY	0.5	2	0	0	0	15	2.5	2.5	0	0	0	0
1	32	04_05	1	28_04_2015	118	Betula	BEPE	europe	P	BEPE	0	1	0	0	0	0	0	0	0	37.5	0	0
1	32	06_05	1	28_04_2015	118	Betula	BEPE	europe	P	BEPE	0	1	0	2.5	0	2.5	0	0	0	15	2.5	0
1	32	04_04	1	28_04_2015	118	Betula	BEPE	europe	P	BEPE	0	1	0	0	0	0	0	0	2.5	2.5	2.5	0
1	32	03_05	1	28_04_2015	118	Betula	BEPE	europe	P	BEPE	0	1	0	2.5	0	2.5	2.5	2.5	2.5	2.5	2.5	0
1	32	06_03	1	28_04_2015	118	Betula	BEPE	europe	P	BEPE	0	1	2.5	0	0	2.5	0	0	2.5	2.5	2.5	2.5
1	32	04_02	1	28_04_2015	118	Betula	BEPE	europe	P	BEPE	0	1	0	0	2.5	0	0	2.5	2.5	2.5	2.5	2.5
1	32	06_06	1	28_04_2015	118	Betula	BEPE	europe	P	BEPE	0	1	0	0	0	0	0	2.5	2.5	2.5	0	0
1	32	06_04	1	28_04_2015	118	Betula	BEPE	europe	P	BEPE	0	1	0	0	0	0	2.5	0	2.5	2.5	0	0
1	32	02_05	1	28_04_2015	118	Betula	BEPE	europe	P	BEPE	0	1	0	2.5	0	2.5	0	0	2.5	2.5	0	0
1	32	05_04	1	28_04_2015	118	Betula	BEPE	europe	P	BEPE	0	1	0	2.5	2.5	0	0	0	2.5	2.5	0	0
1	32	04_03	1	28_04_2015	118	Betula	BEPE	europe	P	BEPE	0	1	0	0	0	0	0	0	37.5	0	37.5	0
1	32	03_02	1	28_04_2015	118	Betula	BEPE	europe	P	BEPE	0	1	0	0	0	0	2.5	0	0	0	2.5	0
1	32	02_04	1	28_04_2015	118	Betula	BEPE	europe	P	BEPE	0	1	0	2.5	0	0	2.5	0	0	0	2.5	0
1	32	05_05	1	28_04_2015	118	Betula	BEPE	europe	P	BEPE	0	1	0	0	0	0	0	15	0	0	2.5	0
1	32	04_06	1	28_04_2015	118	Betula	BEPE	europe	P	BEPE	0	1	0	0	0	0	0	0	0	0	0	0
1	32	02_03	1	28_04_2015	118	Betula	BEPE	europe	P	BEPE	0	1	0	0	0	0	0	0	0	0	0	0
1	32	05_03	1	28_04_2015	118	Betula	BEPE	europe	P	BEPE	0	1	0	0	0	0	0	0	0	0	0	0
1	32	02_02	1	28_04_2015	118	Betula	BEPE	europe	P	BEPE	0	1	0	2.5	0	0	0	0	2.5	0	0	0
1	32	03_03	1	28_04_2015	118	Betula	BEPE	europe	P	BEPE	0	1	0	2.5	0	0	2.5	0	2.5	0	0	0
1	32	05_02	1	28_04_2015	118	Betula	BEPE	europe	P	BEPE	0	1	2.5	0	2.5	2.5	0	0	0	0	0	0
1	32	02_06	1	28_04_2015	118	Betula	BEPE	europe	P	BEPE	0	1	2.5	0	2.5	2.5	0	2.5	0	0	0	0
1	32	03_06	1	28_04_2015	118	Betula	BEPE	europe	P	BEPE	0	1	0	0	0	2.5	2.5	0	0	0	0	2.5
1	32	03_04	1	28_04_2015	118	Betula	BEPE	europe	P	BEPE	0	1	2.5	0	0	2.5	0	2.5	0	0	0	2.5
1	32	06_02	1	28_04_2015	118	Betula	BEPE	europe	P	BEPE	0	1	2.5	2.5	2.5	2.5	2.5	2.5	2.5	0	0	2.5
1	32	05_06	1	28_04_2015	118	Betula	BEPE	europe	P	BEPE	0	1	15	2.5	2.5	0	0	0	0	0	0	2.5
1	33	05_04	1	11_05_2015	131	Quercus	QURU	north_a	O	QURU	0	1	2.5	15	15	2.5	87.5	62.5	2.5	87.5	15	0
1	33	02_06	1	11_05_2015	131	Quercus	QURU	north_a	O	QURU	0	1	0	0	0	0	0	0	0	37.5	62.5	15
1	33	06_05	1	11_05_2015	131	Quercus	QURU	north_a	O	QURU	0	1	2.5	0	15	15	2.5	2.5	2.5	15	37.5	87.5
1	33	02_04	1	11_05_2015	131	Quercus	QURU	north_a	O	QURU	0	1	0	0	2.5	0	0	2.5	2.5	2.5	15	2.5
1	33	02_03	1	11_05_2015	131	Quercus	QURU	north_a	O	QURU	0	1	0	0	0	0	0	2.5	0	2.5	2.5	0
1	33	03_04	1	11_05_2015	131	Quercus	QURU	north_a	O	QURU	0	1	0	0	2.5	2.5	2.5	2.5	0	2.5	2.5	0
1	33	04_03	1	11_05_2015	131	Quercus	QURU	north_a	O	QURU	0	1	0	2.5	2.5	0	2.5	0	2.5	2.5	2.5	0
1	33	05_05	1	11_05_2015	131	Quercus	QURU	north_a	O	QURU	0	1	2.5	2.5	2.5	0	2.5	15	0	2.5	2.5	0
1	33	02_05	1	11_05_2015	131	Quercus	QURU	north_a	O	QURU	0	1	2.5	0	2.5	2.5	0	0	0	2.5	2.5	2.5
1	33	04_04	1	11_05_2015	131	Quercus	QURU	north_a	O	QURU	0	1	15	15	15	87.5	15	2.5	87.5	2.5	2.5	37.5
1	33	03_02	1	11_05_2015	131	Quercus	QURU	north_a	O	QURU	0	1	0	0	0	0	0	0	0	2.5	0	0
1	33	06_03	1	11_05_2015	131	Quercus	QURU	north_a	O	QURU	0	1	0	0	0	2.5	2.5	0	15	2.5	0	0
1	33	04_02	1	11_05_2015	131	Quercus	QURU	north_a	O	QURU	0	1	15	2.5	2.5	2.5	2.5	2.5	0	0	15	2.5
1	33	03_06	1	11_05_2015	131	Quercus	QURU	north_a	O	QURU	0	1	0	0	0	0	0	0	0	0	0	0
1	33	03_05	1	11_05_2015	131	Quercus	QURU	north_a	O	QURU	0	1	0	0	0	0	0	0	0	0	0	0
1	33	06_04	1	11_05_2015	131	Quercus	QURU	north_a	O	QURU	0	1	0	0	0	0	0	0	0	0	0	0
1	33	05_02	1	11_05_2015	131	Quercus	QURU	north_a	O	QURU	0	1	0	0	0	0	0	0	0	0	0	0
1	33	06_02	1	11_05_2015	131	Quercus	QURU	north_a	O	QURU	0	1	0	0	0	0	0	0	0	0	0	0
1	33	04_06	1	11_05_2015	131	Quercus	QURU	north_a	O	QURU	0	1	2.5	0	0	0	0	0	0	0	0	0
1	33	03_03	1	11_05_2015	131	Quercus	QURU	north_a	O	QURU	0	1	2.5	0	0	0	0	0	0	0	0	0
1	33	04_05	1	11_05_2015	131	Quercus	QURU	north_a	O	QURU	0	1	0	0	0	2.5	0	0	0	0	0	0
1	33	05_06	1	11_05_2015	131	Quercus	QURU	north_a	O	QURU	0	1	0	0	2.5	0	2.5	0	0	0	0	0
1	33	02_02	1	11_05_2015	131	Quercus	QURU	north_a	O	QURU	0	1	2.5	2.5	2.5	0	0	0	0	0	0	0
1	33	05_03	1	11_05_2015	131	Quercus	QURU	north_a	O	QURU	0	1	2.5	15	0	0	0	2.5	2.5	0	0	0
1	33	06_06	1	18_05_2015	138	Quercus	QURU	north_a	O	QURU	0	1	0	0	0	0	0	0	0	0	0	0
1	34	02_06	4	11_05_2015	131	Acer	ACPL	europe	N	ACPL_BEPE_QURO_PIAB	0.25	3	0	15	2.5	2.5	0	0	2.5	15	2.5	0
1	34	06_02	4	11_05_2015	131	Acer	ACPL	europe	N	ACPL_BEPE_QURO_PIAB	0.25	3	0	2.5	2.5	0	2.5	2.5	2.5	2.5	15	0
1	34	05_04	4	11_05_2015	131	Acer	ACPL	europe	N	ACPL_BEPE_QURO_PIAB	0.25	3	2.5	2.5	0	0	0	0	0	2.5	2.5	2.5
1	34	02_04	4	11_05_2015	131	Acer	ACPL	europe	N	ACPL_BEPE_QURO_PIAB	0.25	3	2.5	0	0	0	0	0	0	2.5	0	2.5
1	34	04_06	4	11_05_2015	131	Acer	ACPL	europe	N	ACPL_BEPE_QURO_PIAB	0.25	3	0	0	2.5	2.5	0	2.5	2.5	0	15	2.5
1	34	04_02	4	11_05_2015	131	Acer	ACPL	europe	N	ACPL_BEPE_QURO_PIAB	0.25	3	0	0	0	0	0	0	2.5	0	2.5	2.5
1	34	03_06	4	11_05_2015	131	Betula	BEPE	europe	N	ACPL_BEPE_QURO_PIAB	0.25	3	0	0	2.5	2.5	2.5	2.5	0	15	2.5	2.5
1	34	04_03	4	11_05_2015	131	Betula	BEPE	europe	N	ACPL_BEPE_QURO_PIAB	0.25	3	2.5	0	2.5	2.5	15	2.5	2.5	2.5	0	0
1	34	06_06	4	11_05_2015	131	Betula	BEPE	europe	N	ACPL_BEPE_QURO_PIAB	0.25	3	0	0	15	2.5	2.5	0	2.5	0	2.5	2.5
1	34	02_02	4	11_05_2015	131	Betula	BEPE	europe	N	ACPL_BEPE_QURO_PIAB	0.25	3	2.5	2.5	15	2.5	2.5	2.5	2.5	0	2.5	2.5
1	34	06_03	4	11_05_2015	131	Betula	BEPE	europe	N	ACPL_BEPE_QURO_PIAB	0.25	3	0	15	2.5	0	0	0	0	0	2.5	15
1	34	02_03	4	11_05_2015	131	Betula	BEPE	europe	N	ACPL_BEPE_QURO_PIAB	0.25	3	2.5	37.5	2.5	2.5	15	0	0	0	0	2.5
1	34	05_05	4	11_05_2015	131	Quercus	QURO	europe	N	ACPL_BEPE_QURO_PIAB	0.25	3	0	2.5	0	0	0	0	0	0	2.5	0
1	34	05_02	4	11_05_2015	131	Quercus	QURO	europe	N	ACPL_BEPE_QURO_PIAB	0.25	3	0	0	0	0	0	0	0	0	0	0
1	34	04_04	4	11_05_2015	131	Quercus	QURO	europe	N	ACPL_BEPE_QURO_PIAB	0.25	3	0	0	0	0	0	0	2.5	0	0	0
1	34	03_03	4	11_05_2015	131	Quercus	QURO	europe	N	ACPL_BEPE_QURO_PIAB	0.25	3	0	2.5	2.5	0	0	0	0	0	0	0
1	34	06_04	4	18_05_2015	138	Quercus	QURO	europe	N	ACPL_BEPE_QURO_PIAB	0.25	3	0	0	2.5	2.5	2.5	0	2.5	0	0	2.5
1	36	02_05	1	04_05_2015	124	Quercus	QURO	europe	N	QURO	0	1	0	0	0	0	0	0	2.5	2.5	2.5	15
1	36	06_06	1	04_05_2015	124	Quercus	QURO	europe	N	QURO	0	1	0	0	0	0	0	0	0	0	0	0
1	36	03_05	1	04_05_2015	124	Quercus	QURO	europe	N	QURO	0	1	0	0	0	0	0	0	0	0	0	0
1	36	04_04	1	04_05_2015	124	Quercus	QURO	europe	N	QURO	0	1	0	0	0	0	0	0	0	0	0	0
1	36	06_04	1	04_05_2015	124	Quercus	QURO	europe	N	QURO	0	1	0	0	0	0	0	0	0	0	0	0
1	36	02_03	1	04_05_2015	124	Quercus	QURO	europe	N	QURO	0	1	0	0	0	0	0	0	0	0	0	0
1	36	04_03	1	04_05_2015	124	Quercus	QURO	europe	N	QURO	0	1	0	0	0	0	0	0	0	0	0	0
1	36	05_03	1	04_05_2015	124	Quercus	QURO	europe	N	QURO	0	1	0	0	0	0	0	0	0	0	0	0
1	36	06_03	1	04_05_2015	124	Quercus	QURO	europe	N	QURO	0	1	0	0	0	0	0	0	0	0	0	0
1	36	03_02	1	04_05_2015	124	Quercus	QURO	europe	N	QURO	0	1	0	0	0	0	0	0	0	0	0	0
1	36	05_02	1	04_05_2015	124	Quercus	QURO	europe	N	QURO	0	1	0	0	0	0	0	0	0	0	0	0
1	36	03_04	1	04_05_2015	124	Quercus	QURO	europe	N	QURO	0	1	0	0	0	0	0	2.5	0	0	0	0
1	36	06_05	1	04_05_2015	124	Quercus	QURO	europe	N	QURO	0	1	0	0	2.5	2.5	0	0	2.5	0	0	0
1	36	02_02	1	04_05_2015	124	Quercus	QURO	europe	N	QURO	0	1	0	0	15	0	0	0	0	0	0	0
1	36	03_06	1	04_05_2015	124	Quercus	QURO	europe	N	QURO	0	1	0	0	0	0	62.5	0	0	0	0	0
1	36	02_04	1	04_05_2015	124	Quercus	QURO	europe	N	QURO	0	1	0	0	2.5	0	0	0	2.5	0	0	2.5
1	36	06_02	1	04_05_2015	124	Quercus	QURO	europe	N	QURO	0	1	0	0	0	2.5	2.5	0	0	0	0	2.5
1	36	05_05	1	18_05_2015	138	Quercus	QURO	europe	N	QURO	0	1	2.5	2.5	2.5	2.5	0	0	2.5	15	2.5	0
1	36	05_06	1	18_05_2015	138	Quercus	QURO	europe	N	QURO	0	1	2.5	2.5	2.5	2.5	0	2.5	2.5	2.5	2.5	0
1	36	05_04	1	18_05_2015	138	Quercus	QURO	europe	N	QURO	0	1	2.5	0	2.5	2.5	2.5	0	0	2.5	2.5	2.5
1	36	04_05	1	18_05_2015	138	Quercus	QURO	europe	N	QURO	0	1	0	0	0	0	2.5	0	2.5	2.5	2.5	15
1	36	02_06	1	18_05_2015	138	Quercus	QURO	europe	N	QURO	0	1	0	0	2.5	0	0	0	0	2.5	0	0
1	36	04_02	1	18_05_2015	138	Quercus	QURO	europe	N	QURO	0	1	0	0	0	0	0	0	0	0	0	0
1	38	03_02	2	21_04_2015	111	Acer	ACPL	europe	P	ACPL_BEPE	0	2	0	0	0	0	0	0	0	0	2.5	0
1	38	05_06	2	21_04_2015	111	Acer	ACPL	europe	P	ACPL_BEPE	0	2	0	0	0	0	0	0	0	0	0	0
1	38	02_05	2	21_04_2015	111	Acer	ACPL	europe	P	ACPL_BEPE	0	2	0	0	0	0	0	0	0	0	0	0
1	38	04_04	2	21_04_2015	111	Acer	ACPL	europe	P	ACPL_BEPE	0	2	0	0	0	0	0	0	0	0	0	0
1	38	06_04	2	21_04_2015	111	Acer	ACPL	europe	P	ACPL_BEPE	0	2	0	0	0	0	0	0	0	0	0	0
1	38	02_03	2	21_04_2015	111	Acer	ACPL	europe	P	ACPL_BEPE	0	2	0	0	0	0	0	0	0	0	0	0
1	38	04_03	2	21_04_2015	111	Acer	ACPL	europe	P	ACPL_BEPE	0	2	0	0	0	0	0	0	0	0	0	0
1	38	03_06	2	21_04_2015	111	Acer	ACPL	europe	P	ACPL_BEPE	0	2	0	0	0	2.5	0	0	0	0	0	0
1	38	06_05	2	21_04_2015	111	Acer	ACPL	europe	P	ACPL_BEPE	0	2	2.5	0	0	0	0	0	0	0	0	0
1	38	05_02	2	21_04_2015	111	Acer	ACPL	europe	P	ACPL_BEPE	0	2	0	2.5	0	0	0	0	0	0	0	0
1	38	02_02	2	21_04_2015	111	Betula	BEPE	europe	P	ACPL_BEPE	0	2	0	0	0	0	0	0	2.5	2.5	2.5	0
1	38	05_03	2	21_04_2015	111	Betula	BEPE	europe	P	ACPL_BEPE	0	2	2.5	2.5	0	2.5	0	2.5	2.5	2.5	2.5	0
1	38	03_05	2	21_04_2015	111	Betula	BEPE	europe	P	ACPL_BEPE	0	2	2.5	0	2.5	2.5	2.5	2.5	2.5	2.5	2.5	0
1	38	06_02	2	21_04_2015	111	Betula	BEPE	europe	P	ACPL_BEPE	0	2	2.5	15	2.5	0	0	0	0	2.5	2.5	0
1	38	04_05	2	21_04_2015	111	Betula	BEPE	europe	P	ACPL_BEPE	0	2	0	0	0	0	0	0	0	2.5	2.5	2.5
1	38	02_04	2	21_04_2015	111	Betula	BEPE	europe	P	ACPL_BEPE	0	2	0	0	0	0	2.5	2.5	0	2.5	0	0
1	38	04_06	2	21_04_2015	111	Betula	BEPE	europe	P	ACPL_BEPE	0	2	2.5	0	2.5	2.5	0	0	2.5	2.5	0	0
1	38	03_03	2	21_04_2015	111	Betula	BEPE	europe	P	ACPL_BEPE	0	2	0	0	0	2.5	0	0	2.5	0	2.5	0
1	38	05_04	2	21_04_2015	111	Betula	BEPE	europe	P	ACPL_BEPE	0	2	0	0	15	0	2.5	0	0	0	2.5	0
1	38	04_02	2	21_04_2015	111	Betula	BEPE	europe	P	ACPL_BEPE	0	2	2.5	0	0	0	0	0	0	0	0	0
1	38	06_06	2	21_04_2015	111	Betula	BEPE	europe	P	ACPL_BEPE	0	2	2.5	0	0	2.5	0	2.5	2.5	0	0	0
1	38	02_06	2	21_04_2015	111	Betula	BEPE	europe	P	ACPL_BEPE	0	2	0	0	2.5	2.5	2.5	2.5	0	0	0	2.5
1	38	05_05	2	27_04_2015	117	Acer	ACPL	europe	P	ACPL_BEPE	0	2	0	0	0	0	0	0	0	0	0	0
1	38	06_03	2	27_04_2015	117	Acer	ACPL	europe	P	ACPL_BEPE	0	2	0	0	0	0	0	0	0	0	0	0
1	38	03_04	2	27_04_2015	117	Acer	ACPL	europe	P	ACPL_BEPE	0	2	0	0	0	0	0	0	2.5	0	0	0
1	39	05_05	2	04_05_2015	124	Quercus	QURO	europe	O	PIGL_QURO	0.5	1	2.5	2.5	2.5	0	0	0	0	2.5	2.5	2.5
1	39	02_06	2	04_05_2015	124	Quercus	QURO	europe	O	PIGL_QURO	0.5	1	0	0	0	0	0	0	0	0	0	0
1	39	06_06	2	04_05_2015	124	Quercus	QURO	europe	O	PIGL_QURO	0.5	1	0	0	0	0	0	0	0	0	0	0
1	39	04_04	2	04_05_2015	124	Quercus	QURO	europe	O	PIGL_QURO	0.5	1	0	0	0	0	0	0	0	0	0	0
1	39	06_04	2	04_05_2015	124	Quercus	QURO	europe	O	PIGL_QURO	0.5	1	0	0	0	0	0	0	0	0	0	0
1	39	05_02	2	04_05_2015	124	Quercus	QURO	europe	O	PIGL_QURO	0.5	1	0	0	0	0	0	0	0	0	0	0
1	39	04_06	2	04_05_2015	124	Quercus	QURO	europe	O	PIGL_QURO	0.5	1	0	0	0	0	2.5	0	0	0	0	0
1	39	05_03	2	18_05_2015	138	Quercus	QURO	europe	O	PIGL_QURO	0.5	1	0	2.5	2.5	2.5	2.5	0	0	2.5	0	0
1	39	03_05	2	18_05_2015	138	Quercus	QURO	europe	O	PIGL_QURO	0.5	1	0	0	0	2.5	0	0	0	0	0	0
1	39	02_02	2	18_05_2015	138	Quercus	QURO	europe	O	PIGL_QURO	0.5	1	0	0	0	0	2.5	2.5	0	0	0	0
1	40	05_04	4	04_05_2015	124	Acer	ACPL	europe	P	ACPL_BEPE_QURO_PIAB	0.25	3	15	0	0	15	2.5	0	0	2.5	15	15
1	40	06_02	4	04_05_2015	124	Acer	ACPL	europe	P	ACPL_BEPE_QURO_PIAB	0.25	3	15	15	15	15	15	37.5	2.5	0	15	15
1	40	02_06	4	04_05_2015	124	Acer	ACPL	europe	P	ACPL_BEPE_QURO_PIAB	0.25	3	0	0	0	0	0	0	0	0	0	0
1	40	02_04	4	04_05_2015	124	Acer	ACPL	europe	P	ACPL_BEPE_QURO_PIAB	0.25	3	0	0	0	0	0	0	0	0	0	0
1	40	04_06	4	04_05_2015	124	Acer	ACPL	europe	P	ACPL_BEPE_QURO_PIAB	0.25	3	0	0	2.5	0	0	0	0	0	0	0
1	40	04_02	4	04_05_2015	124	Acer	ACPL	europe	P	ACPL_BEPE_QURO_PIAB	0.25	3	15	2.5	2.5	0	0	2.5	0	0	0	2.5
1	40	06_06	4	04_05_2015	124	Betula	BEPE	europe	P	ACPL_BEPE_QURO_PIAB	0.25	3	0	0	2.5	2.5	0	2.5	2.5	2.5	2.5	2.5
1	40	02_03	4	04_05_2015	124	Betula	BEPE	europe	P	ACPL_BEPE_QURO_PIAB	0.25	3	2.5	0	0	2.5	0	15	15	2.5	2.5	2.5
1	40	04_03	4	04_05_2015	124	Betula	BEPE	europe	P	ACPL_BEPE_QURO_PIAB	0.25	3	2.5	0	0	2.5	0	15	15	2.5	2.5	2.5
1	40	03_06	4	04_05_2015	124	Betula	BEPE	europe	P	ACPL_BEPE_QURO_PIAB	0.25	3	0	2.5	0	0	0	0	0	0	0	0
1	40	06_03	4	04_05_2015	124	Betula	BEPE	europe	P	ACPL_BEPE_QURO_PIAB	0.25	3	2.5	2.5	0	0	2.5	2.5	0	0	0	2.5
1	40	02_02	4	04_05_2015	124	Betula	BEPE	europe	P	ACPL_BEPE_QURO_PIAB	0.25	3	2.5	2.5	0	0	2.5	2.5	0	0	0	2.5
1	40	05_05	4	04_05_2015	124	Quercus	QURO	europe	P	ACPL_BEPE_QURO_PIAB	0.25	3	0	0	0	0	0	0	37.5	0	0	0
1	40	05_02	4	18_05_2015	138	Quercus	QURO	europe	P	ACPL_BEPE_QURO_PIAB	0.25	3	2.5	0	0	2.5	0	0	0	2.5	0	0
1	40	03_03	4	18_05_2015	138	Quercus	QURO	europe	P	ACPL_BEPE_QURO_PIAB	0.25	3	2.5	2.5	2.5	0	2.5	2.5	2.5	2.5	0	2.5
1	40	03_05	4	18_05_2015	138	Quercus	QURO	europe	P	ACPL_BEPE_QURO_PIAB	0.25	3	2.5	2.5	0	0	0	2.5	2.5	0	2.5	15
1	40	06_04	4	18_05_2015	138	Quercus	QURO	europe	P	ACPL_BEPE_QURO_PIAB	0.25	3	0	2.5	2.5	0	0	2.5	0	0	0	0
1	40	04_04	4	18_05_2015	138	Quercus	QURO	europe	P	ACPL_BEPE_QURO_PIAB	0.25	3	0	0	0	2.5	15	2.5	0	0	0	2.5
1	41	02_06	2	04_05_2015	124	Acer	ACPL	europe	O	ACPL_QURU	0	2	15	0	2.5	2.5	15	15	0	15	37.5	0
1	41	04_04	2	04_05_2015	124	Acer	ACPL	europe	O	ACPL_QURU	0	2	15	0	2.5	2.5	0	2.5	0	15	0	0
1	41	04_05	2	04_05_2015	124	Acer	ACPL	europe	O	ACPL_QURU	0	2	2.5	0	2.5	2.5	15	37.5	62.5	2.5	15	2.5
1	41	05_06	2	04_05_2015	124	Acer	ACPL	europe	O	ACPL_QURU	0	2	2.5	0	0	2.5	2.5	0	0	2.5	2.5	0
1	41	03_03	2	04_05_2015	124	Acer	ACPL	europe	O	ACPL_QURU	0	2	0	0	0	0	2.5	0	0	2.5	2.5	15
1	41	02_04	2	04_05_2015	124	Acer	ACPL	europe	O	ACPL_QURU	0	2	15	2.5	15	15	15	15	2.5	2.5	2.5	15
1	41	03_05	2	04_05_2015	124	Acer	ACPL	europe	O	ACPL_QURU	0	2	2.5	2.5	0	2.5	0	0	0	2.5	0	2.5
1	41	05_02	2	04_05_2015	124	Acer	ACPL	europe	O	ACPL_QURU	0	2	0	0	0	0	0	0	0	0	15	2.5
1	41	02_02	2	04_05_2015	124	Acer	ACPL	europe	O	ACPL_QURU	0	2	0	2.5	2.5	0	0	0	0	0	2.5	15
1	41	06_05	2	04_05_2015	124	Acer	ACPL	europe	O	ACPL_QURU	0	2	0	0	0	0	0	0	0	0	0	0
1	41	05_04	2	04_05_2015	124	Acer	ACPL	europe	O	ACPL_QURU	0	2	0	0	0	0	0	0	0	0	0	0
1	41	06_03	2	04_05_2015	124	Acer	ACPL	europe	O	ACPL_QURU	0	2	0	0	0	0	0	0	0	0	0	2.5
1	41	02_05	2	04_05_2015	124	Quercus	QURU	north_a	O	ACPL_QURU	0	2	0	2.5	0	0	0	2.5	2.5	2.5	2.5	0
1	41	04_03	2	04_05_2015	124	Quercus	QURU	north_a	O	ACPL_QURU	0	2	0	0	0	2.5	2.5	0	0	2.5	2.5	15
1	41	03_04	2	04_05_2015	124	Quercus	QURU	north_a	O	ACPL_QURU	0	2	0	0	2.5	0	0	0	0	2.5	0	0
1	41	02_03	2	04_05_2015	124	Quercus	QURU	north_a	O	ACPL_QURU	0	2	2.5	2.5	2.5	2.5	2.5	2.5	2.5	0	37.5	37.5
1	41	03_02	2	04_05_2015	124	Quercus	QURU	north_a	O	ACPL_QURU	0	2	0	0	0	2.5	2.5	0	0	0	2.5	0
1	41	05_05	2	04_05_2015	124	Quercus	QURU	north_a	O	ACPL_QURU	0	2	0	0	0	0	0	0	0	0	0	0
1	41	06_06	2	04_05_2015	124	Quercus	QURU	north_a	O	ACPL_QURU	0	2	0	0	0	0	0	0	0	0	0	0
1	41	05_03	2	04_05_2015	124	Quercus	QURU	north_a	O	ACPL_QURU	0	2	0	0	0	0	2.5	0	0	0	0	0
1	41	04_06	2	04_05_2015	124	Quercus	QURU	north_a	O	ACPL_QURU	0	2	0	0	2.5	2.5	0	0	0	0	0	0
1	41	03_06	2	04_05_2015	124	Quercus	QURU	north_a	O	ACPL_QURU	0	2	15	2.5	0	2.5	0	0	2.5	0	0	0
1	41	06_04	2	04_05_2015	124	Quercus	QURU	north_a	O	ACPL_QURU	0	2	0	0	0	0	0	0	0	0	0	2.5
1	41	06_02	2	04_05_2015	124	Quercus	QURU	north_a	O	ACPL_QURU	0	2	15	2.5	2.5	0	0	0	0	0	0	37.5
1	42	06_04	2	05_05_2015	125	Betula	BEPE	europe	N	BEPE_QURO	0	2	2.5	15	2.5	2.5	2.5	2.5	0	2.5	2.5	0
1	42	03_02	2	05_05_2015	125	Betula	BEPE	europe	N	BEPE_QURO	0	2	15	2.5	0	2.5	2.5	2.5	15	2.5	2.5	0
1	42	04_04	2	05_05_2015	125	Betula	BEPE	europe	N	BEPE_QURO	0	2	2.5	2.5	2.5	2.5	0	0	2.5	2.5	0	0
1	42	05_05	2	05_05_2015	125	Betula	BEPE	europe	N	BEPE_QURO	0	2	0	2.5	2.5	0	37.5	2.5	2.5	2.5	0	0
1	42	05_03	2	05_05_2015	125	Betula	BEPE	europe	N	BEPE_QURO	0	2	0	0	0	2.5	0	0	0	2.5	0	2.5
1	42	04_02	2	05_05_2015	125	Betula	BEPE	europe	N	BEPE_QURO	0	2	2.5	0	2.5	2.5	15	2.5	2.5	0	2.5	2.5
1	42	02_06	2	05_05_2015	125	Betula	BEPE	europe	N	BEPE_QURO	0	2	0	2.5	37.5	0	0	2.5	15	0	2.5	2.5
1	42	03_05	2	05_05_2015	125	Betula	BEPE	europe	N	BEPE_QURO	0	2	0	0	0	2.5	2.5	2.5	2.5	0	2.5	15
1	42	05_06	2	05_05_2015	125	Betula	BEPE	europe	N	BEPE_QURO	0	2	2.5	2.5	0	2.5	2.5	0	2.5	0	0	0
1	42	02_03	2	05_05_2015	125	Betula	BEPE	europe	N	BEPE_QURO	0	2	2.5	15	2.5	0	2.5	2.5	0	0	0	0
1	42	02_04	2	05_05_2015	125	Betula	BEPE	europe	N	BEPE_QURO	0	2	2.5	2.5	2.5	15	2.5	2.5	0	0	0	0
1	42	06_02	2	05_05_2015	125	Betula	BEPE	europe	N	BEPE_QURO	0	2	15	15	2.5	2.5	0	0	15	0	0	0
1	42	04_06	2	05_05_2015	125	Betula	BEPE	europe	N	BEPE_QURO	0	2	0	2.5	0	15	2.5	0	0	0	0	2.5
1	42	03_06	2	05_05_2015	125	Quercus	QURO	europe	N	BEPE_QURO	0	2	0	0	0	0	0	0	0	0	0	0
1	42	06_06	2	05_05_2015	125	Quercus	QURO	europe	N	BEPE_QURO	0	2	0	0	0	0	0	0	0	0	0	0
1	42	02_05	2	05_05_2015	125	Quercus	QURO	europe	N	BEPE_QURO	0	2	0	0	0	0	0	0	0	0	0	0
1	42	04_05	2	05_05_2015	125	Quercus	QURO	europe	N	BEPE_QURO	0	2	0	0	0	0	0	0	0	0	0	0
1	42	06_05	2	05_05_2015	125	Quercus	QURO	europe	N	BEPE_QURO	0	2	0	0	0	0	0	0	0	0	0	0
1	42	05_04	2	05_05_2015	125	Quercus	QURO	europe	N	BEPE_QURO	0	2	0	0	0	0	0	0	0	0	0	0
1	42	06_03	2	05_05_2015	125	Quercus	QURO	europe	N	BEPE_QURO	0	2	0	0	0	0	0	0	0	0	0	0
1	42	02_02	2	05_05_2015	125	Quercus	QURO	europe	N	BEPE_QURO	0	2	0	0	0	0	0	0	0	0	0	0
1	42	03_03	2	18_05_2015	138	Quercus	QURO	europe	N	BEPE_QURO	0	2	2.5	0	0	2.5	2.5	2.5	2.5	2.5	0	0
1	42	03_04	2	18_05_2015	138	Quercus	QURO	europe	N	BEPE_QURO	0	2	2.5	15	0	0	0	2.5	0	0	2.5	0
1	42	05_02	2	18_05_2015	138	Quercus	QURO	europe	N	BEPE_QURO	0	2	0	0	0	0	2.5	2.5	0	0	0	0
1	42	04_03	2	18_05_2015	138	Quercus	QURO	europe	N	BEPE_QURO	0	2	0	0	2.5	2.5	2.5	2.5	2.5	0	0	2.5
1	43	05_06	4	22_04_2015	112	Acer	ACPL	europe	O	ACPL_LADE_PIAB_PISY	0.75	1	0	0	0	0	0	0	0	0	0	0
1	43	04_04	4	22_04_2015	112	Acer	ACPL	europe	O	ACPL_LADE_PIAB_PISY	0.75	1	0	0	0	0	0	0	0	0	0	0
1	43	04_03	4	22_04_2015	112	Acer	ACPL	europe	O	ACPL_LADE_PIAB_PISY	0.75	1	0	0	0	0	0	0	0	0	0	0
1	43	03_02	4	22_04_2015	112	Acer	ACPL	europe	O	ACPL_LADE_PIAB_PISY	0.75	1	0	0	0	0	0	0	0	0	0	0
1	43	05_02	4	22_04_2015	112	Acer	ACPL	europe	O	ACPL_LADE_PIAB_PISY	0.75	1	0	0	0	0	0	0	0	0	0	0
1	43	06_05	4	22_04_2015	112	Acer	ACPL	europe	O	ACPL_LADE_PIAB_PISY	0.75	1	2.5	0	2.5	0	0	0	0	0	0	0
1	44	04_06	4	28_04_2015	118	Acer	ACPL	europe	N	ACPL_BEPE_QURO_LADE	0.25	3	0	0	0	0	0	0	0	0	15	15
1	44	02_06	4	28_04_2015	118	Acer	ACPL	europe	N	ACPL_BEPE_QURO_LADE	0.25	3	0	0	0	0	0	0	0	0	0	0
1	44	06_04	4	28_04_2015	118	Acer	ACPL	europe	N	ACPL_BEPE_QURO_LADE	0.25	3	0	0	0	0	0	0	0	0	0	0
1	44	05_02	4	28_04_2015	118	Acer	ACPL	europe	N	ACPL_BEPE_QURO_LADE	0.25	3	0	0	0	0	0	0	0	0	0	0
1	44	04_04	4	28_04_2015	118	Acer	ACPL	europe	N	ACPL_BEPE_QURO_LADE	0.25	3	0	0	0	0	2.5	0	0	0	0	0
1	44	03_04	4	28_04_2015	118	Acer	ACPL	europe	N	ACPL_BEPE_QURO_LADE	0.25	3	0	0	0	0	0	2.5	2.5	0	0	0
1	44	03_02	4	28_04_2015	118	Acer	ACPL	europe	N	ACPL_BEPE_QURO_LADE	0.25	3	0	0	0	0	0	0	0	0	0	15
1	44	03_06	4	28_04_2015	118	Betula	BEPE	europe	N	ACPL_BEPE_QURO_LADE	0.25	3	0	2.5	0	0	15	0	2.5	2.5	2.5	2.5
1	44	02_02	4	28_04_2015	118	Betula	BEPE	europe	N	ACPL_BEPE_QURO_LADE	0.25	3	2.5	0	2.5	0	0	0	0	2.5	0	0
1	44	02_04	4	28_04_2015	118	Betula	BEPE	europe	N	ACPL_BEPE_QURO_LADE	0.25	3	0	0	0	0	0	0	0	2.5	0	2.5
1	44	05_04	4	28_04_2015	118	Betula	BEPE	europe	N	ACPL_BEPE_QURO_LADE	0.25	3	0	2.5	0	0	0	0	0	0	2.5	2.5
1	44	04_03	4	28_04_2015	118	Betula	BEPE	europe	N	ACPL_BEPE_QURO_LADE	0.25	3	0	0	0	0	0	0	0	0	0	0
1	44	04_05	4	28_04_2015	118	Betula	BEPE	europe	N	ACPL_BEPE_QURO_LADE	0.25	3	0	15	0	0	0	0	2.5	0	0	0
1	45	04_06	2	23_04_2015	113	Acer	ACPL	europe	O	ACPL_PIAB	0.5	1	0	0	0	0	0	0	0	0	0	0
1	45	03_05	2	23_04_2015	113	Acer	ACPL	europe	O	ACPL_PIAB	0.5	1	0	0	0	0	0	0	0	0	0	0
1	45	05_05	2	23_04_2015	113	Acer	ACPL	europe	O	ACPL_PIAB	0.5	1	0	0	0	0	0	0	0	0	0	0
1	45	06_05	2	23_04_2015	113	Acer	ACPL	europe	O	ACPL_PIAB	0.5	1	0	0	0	0	0	0	0	0	0	0
1	45	02_04	2	23_04_2015	113	Acer	ACPL	europe	O	ACPL_PIAB	0.5	1	0	0	0	0	0	0	0	0	0	0
1	45	03_03	2	23_04_2015	113	Acer	ACPL	europe	O	ACPL_PIAB	0.5	1	0	0	0	0	0	0	0	0	0	0
1	45	04_03	2	23_04_2015	113	Acer	ACPL	europe	O	ACPL_PIAB	0.5	1	0	0	0	0	0	0	0	0	0	0
1	45	04_02	2	23_04_2015	113	Acer	ACPL	europe	O	ACPL_PIAB	0.5	1	0	0	0	0	0	0	0	0	0	0
1	45	05_04	2	23_04_2015	113	Acer	ACPL	europe	O	ACPL_PIAB	0.5	1	0	0	0	0	2.5	0	0	0	0	0
1	45	02_02	2	23_04_2015	113	Acer	ACPL	europe	O	ACPL_PIAB	0.5	1	2.5	0	0	0	2.5	0	0	0	0	0
1	45	06_03	2	23_04_2015	113	Acer	ACPL	europe	O	ACPL_PIAB	0.5	1	15	2.5	0	0	0	0	0	0	0	0
1	45	06_06	2	23_04_2015	113	Acer	ACPL	europe	O	ACPL_PIAB	0.5	1	2.5	2.5	15	0	0	0	0	0	0	0
1	45	02_06	2	23_04_2015	113	Acer	ACPL	europe	O	ACPL_PIAB	0.5	1	2.5	15	2.5	0	0	2.5	0	0	0	0
1	46	02_04	4	06_05_2015	126	Acer	ACPL	europe	NP	ACPL_QURO_LADE_PISY	0.5	2	0	2.5	2.5	0	2.5	0	0	15	0	0
1	46	02_05	4	06_05_2015	126	Acer	ACPL	europe	NP	ACPL_QURO_LADE_PISY	0.5	2	2.5	2.5	15	0	0	0	0	2.5	2.5	2.5
1	46	04_06	4	06_05_2015	126	Acer	ACPL	europe	NP	ACPL_QURO_LADE_PISY	0.5	2	0	0	0	2.5	2.5	2.5	0	0	2.5	0
1	46	05_05	4	06_05_2015	126	Acer	ACPL	europe	NP	ACPL_QURO_LADE_PISY	0.5	2	0	0	0	0	2.5	2.5	0	0	2.5	2.5
1	46	04_02	4	06_05_2015	126	Acer	ACPL	europe	NP	ACPL_QURO_LADE_PISY	0.5	2	0	2.5	0	0	0	0	2.5	0	0	2.5
1	46	06_04	4	06_05_2015	126	Acer	ACPL	europe	NP	ACPL_QURO_LADE_PISY	0.5	2	2.5	2.5	15	2.5	0	2.5	0	0	0	15
1	46	03_04	4	06_05_2015	126	Quercus	QURO	europe	NP	ACPL_QURO_LADE_PISY	0.5	2	0	0	2.5	2.5	0	0	0	15	2.5	2.5
1	46	02_06	4	06_05_2015	126	Quercus	QURO	europe	NP	ACPL_QURO_LADE_PISY	0.5	2	2.5	0	15	2.5	0	0	2.5	2.5	2.5	2.5
1	46	03_02	4	06_05_2015	126	Quercus	QURO	europe	NP	ACPL_QURO_LADE_PISY	0.5	2	0	0	0	0	0	0	0	2.5	0	2.5
1	46	06_06	4	06_05_2015	126	Quercus	QURO	europe	NP	ACPL_QURO_LADE_PISY	0.5	2	0	0	0	0	0	0	0	0	0	0
1	46	05_03	4	06_05_2015	126	Quercus	QURO	europe	NP	ACPL_QURO_LADE_PISY	0.5	2	0	0	0	0	0	0	0	0	0	0
1	46	04_05	4	06_05_2015	126	Quercus	QURO	europe	NP	ACPL_QURO_LADE_PISY	0.5	2	0	0	0	2.5	0	0	0	0	0	0
1	47	06_03	1	24_04_2015	114	Acer	ACPL	europe	O	ACPL	0	1	0	0	0	2.5	0	0	0	15	2.5	0
1	47	02_03	1	24_04_2015	114	Acer	ACPL	europe	O	ACPL	0	1	0	0	0	0	0	0	0	2.5	0	0
1	47	04_03	1	24_04_2015	114	Acer	ACPL	europe	O	ACPL	0	1	0	0	0	0	0	0	0	0	2.5	0
1	47	02_06	1	24_04_2015	114	Acer	ACPL	europe	O	ACPL	0	1	0	0	0	0	0	0	0	0	0	0
1	47	03_06	1	24_04_2015	114	Acer	ACPL	europe	O	ACPL	0	1	0	0	0	0	0	0	0	0	0	0
1	47	04_06	1	24_04_2015	114	Acer	ACPL	europe	O	ACPL	0	1	0	0	0	0	0	0	0	0	0	0
1	47	05_06	1	24_04_2015	114	Acer	ACPL	europe	O	ACPL	0	1	0	0	0	0	0	0	0	0	0	0
1	47	02_05	1	24_04_2015	114	Acer	ACPL	europe	O	ACPL	0	1	0	0	0	0	0	0	0	0	0	0
1	47	03_05	1	24_04_2015	114	Acer	ACPL	europe	O	ACPL	0	1	0	0	0	0	0	0	0	0	0	0
1	47	04_05	1	24_04_2015	114	Acer	ACPL	europe	O	ACPL	0	1	0	0	0	0	0	0	0	0	0	0
1	47	05_05	1	24_04_2015	114	Acer	ACPL	europe	O	ACPL	0	1	0	0	0	0	0	0	0	0	0	0
1	47	06_05	1	24_04_2015	114	Acer	ACPL	europe	O	ACPL	0	1	0	0	0	0	0	0	0	0	0	0
1	47	02_04	1	24_04_2015	114	Acer	ACPL	europe	O	ACPL	0	1	0	0	0	0	0	0	0	0	0	0
1	47	03_04	1	24_04_2015	114	Acer	ACPL	europe	O	ACPL	0	1	0	0	0	0	0	0	0	0	0	0
1	47	04_04	1	24_04_2015	114	Acer	ACPL	europe	O	ACPL	0	1	0	0	0	0	0	0	0	0	0	0
1	47	05_04	1	24_04_2015	114	Acer	ACPL	europe	O	ACPL	0	1	0	0	0	0	0	0	0	0	0	0
1	47	06_04	1	24_04_2015	114	Acer	ACPL	europe	O	ACPL	0	1	0	0	0	0	0	0	0	0	0	0
1	47	02_02	1	24_04_2015	114	Acer	ACPL	europe	O	ACPL	0	1	0	0	0	0	0	0	0	0	0	0
1	47	03_02	1	24_04_2015	114	Acer	ACPL	europe	O	ACPL	0	1	0	0	0	0	0	0	0	0	0	0
1	47	04_02	1	24_04_2015	114	Acer	ACPL	europe	O	ACPL	0	1	0	0	0	0	0	0	0	0	0	0
1	47	06_02	1	24_04_2015	114	Acer	ACPL	europe	O	ACPL	0	1	0	0	0	0	0	0	0	0	0	0
1	47	05_03	1	24_04_2015	114	Acer	ACPL	europe	O	ACPL	0	1	0	0	2.5	2.5	0	0	0	0	0	0
1	47	06_06	1	24_04_2015	114	Acer	ACPL	europe	O	ACPL	0	1	0	0	0	0	0	0	0	0	0	2.5
1	47	03_03	1	24_04_2015	114	Acer	ACPL	europe	O	ACPL	0	1	0	0	0	0	0	0	0	0	0	2.5
1	47	05_02	1	24_04_2015	114	Acer	ACPL	europe	O	ACPL	0	1	0	0	0	0	0	0	0	0	0	2.5
1	48	05_05	2	28_04_2015	118	Acer	ACPL	europe	N	ACPL_BEPE	0	2	0	2.5	0	0	0	2.5	0	0	15	0
1	48	03_06	2	28_04_2015	118	Acer	ACPL	europe	N	ACPL_BEPE	0	2	0	0	0	0	0	0	0	0	0	0
1	48	02_05	2	28_04_2015	118	Acer	ACPL	europe	N	ACPL_BEPE	0	2	0	0	0	0	0	0	0	0	0	0
1	48	06_05	2	28_04_2015	118	Acer	ACPL	europe	N	ACPL_BEPE	0	2	0	0	0	0	0	0	0	0	0	0
1	48	03_04	2	28_04_2015	118	Acer	ACPL	europe	N	ACPL_BEPE	0	2	0	0	0	0	0	0	0	0	0	0
1	48	04_04	2	28_04_2015	118	Acer	ACPL	europe	N	ACPL_BEPE	0	2	0	0	0	0	0	0	0	0	0	0
1	48	06_04	2	28_04_2015	118	Acer	ACPL	europe	N	ACPL_BEPE	0	2	0	0	0	0	0	0	0	0	0	0
1	48	04_03	2	28_04_2015	118	Acer	ACPL	europe	N	ACPL_BEPE	0	2	0	0	0	0	0	0	0	0	0	0
1	48	03_02	2	28_04_2015	118	Acer	ACPL	europe	N	ACPL_BEPE	0	2	0	0	0	0	0	0	0	0	0	0
1	48	02_03	2	28_04_2015	118	Acer	ACPL	europe	N	ACPL_BEPE	0	2	2.5	2.5	0	0	0	0	0	0	0	0
1	48	05_02	2	28_04_2015	118	Acer	ACPL	europe	N	ACPL_BEPE	0	2	2.5	0	0	0	2.5	0	0	0	0	0
1	48	05_06	2	28_04_2015	118	Acer	ACPL	europe	N	ACPL_BEPE	0	2	0	2.5	0	0	0	0	0	0	0	2.5
1	48	06_03	2	28_04_2015	118	Acer	ACPL	europe	N	ACPL_BEPE	0	2	2.5	0	0	2.5	2.5	0	0	0	0	2.5
1	48	02_02	2	28_04_2015	118	Betula	BEPE	europe	N	ACPL_BEPE	0	2	2.5	0	0	0	0	0	0	15	2.5	0
1	48	02_04	2	28_04_2015	118	Betula	BEPE	europe	N	ACPL_BEPE	0	2	0	0	0	0	0	2.5	2.5	2.5	2.5	0
1	48	06_02	2	28_04_2015	118	Betula	BEPE	europe	N	ACPL_BEPE	0	2	2.5	0	2.5	0	2.5	0	2.5	2.5	2.5	2.5
1	48	04_06	2	28_04_2015	118	Betula	BEPE	europe	N	ACPL_BEPE	0	2	0	2.5	0	0	0	0	0	2.5	0	0
1	48	05_04	2	28_04_2015	118	Betula	BEPE	europe	N	ACPL_BEPE	0	2	0	0	2.5	0	2.5	2.5	2.5	2.5	0	0
1	48	03_05	2	28_04_2015	118	Betula	BEPE	europe	N	ACPL_BEPE	0	2	2.5	2.5	0	2.5	2.5	0	2.5	2.5	0	0
1	48	04_02	2	28_04_2015	118	Betula	BEPE	europe	N	ACPL_BEPE	0	2	2.5	0	0	0	0	0	2.5	2.5	0	2.5
1	48	03_03	2	28_04_2015	118	Betula	BEPE	europe	N	ACPL_BEPE	0	2	2.5	0	0	0	0	2.5	2.5	0	2.5	2.5
1	48	04_05	2	28_04_2015	118	Betula	BEPE	europe	N	ACPL_BEPE	0	2	0	0	0	0	2.5	0	0	0	0	0
1	48	05_03	2	28_04_2015	118	Betula	BEPE	europe	N	ACPL_BEPE	0	2	0	0	0	0	0	0	2.5	0	0	0
1	48	06_06	2	28_04_2015	118	Betula	BEPE	europe	N	ACPL_BEPE	0	2	0	0	2.5	2.5	0	2.5	2.5	0	0	0
1	48	02_06	2	28_04_2015	118	Betula	BEPE	europe	N	ACPL_BEPE	0	2	0	0	0	0	0	0	0	0	0	2.5
1	49	02_06	2	28_04_2015	118	Betula	BEPA	north_a	O	BEPA_PIST	0.5	1	0	2.5	0	0	2.5	2.5	2.5	15	15	0
1	49	02_03	2	28_04_2015	118	Betula	BEPA	north_a	O	BEPA_PIST	0.5	1	2.5	0	0	0	0	0	2.5	2.5	2.5	0
1	49	03_02	2	28_04_2015	118	Betula	BEPA	north_a	O	BEPA_PIST	0.5	1	0	2.5	0	2.5	2.5	0	0	2.5	2.5	0
1	49	03_05	2	28_04_2015	118	Betula	BEPA	north_a	O	BEPA_PIST	0.5	1	0	0	0	0	0	0	15	2.5	0	0
1	49	06_02	2	28_04_2015	118	Betula	BEPA	north_a	O	BEPA_PIST	0.5	1	0	0	0	0	0	0	0	0	2.5	0
1	49	05_02	2	28_04_2015	118	Betula	BEPA	north_a	O	BEPA_PIST	0.5	1	0	0	0	0	15	0	2.5	0	2.5	0
1	49	04_05	2	28_04_2015	118	Betula	BEPA	north_a	O	BEPA_PIST	0.5	1	2.5	0	0	2.5	0	2.5	0	0	2.5	2.5
1	49	06_03	2	28_04_2015	118	Betula	BEPA	north_a	O	BEPA_PIST	0.5	1	0	0	0	0	2.5	2.5	2.5	0	2.5	2.5
1	49	03_06	2	28_04_2015	118	Betula	BEPA	north_a	O	BEPA_PIST	0.5	1	0	0	0	0	0	0	0	0	0	0
1	49	06_06	2	28_04_2015	118	Betula	BEPA	north_a	O	BEPA_PIST	0.5	1	0	0	0	0	0	0	0	0	0	0
1	49	05_04	2	28_04_2015	118	Betula	BEPA	north_a	O	BEPA_PIST	0.5	1	0	0	2.5	0	0	0	2.5	0	0	0
1	49	04_04	2	28_04_2015	118	Betula	BEPA	north_a	O	BEPA_PIST	0.5	1	2.5	0	2.5	0	2.5	0	0	0	0	0
1	49	03_03	2	28_04_2015	118	Betula	BEPA	north_a	O	BEPA_PIST	0.5	1	2.5	0	0	0	2.5	0	2.5	0	0	0
1	50	04_03	1	28_04_2015	118	Acer	ACPL	europe	N	ACPL	0	1	0	0	15	2.5	2.5	0	15	2.5	15	0
1	50	02_03	1	28_04_2015	118	Acer	ACPL	europe	N	ACPL	0	1	0	0	0	0	0	0	0	2.5	0	0
1	50	06_03	1	28_04_2015	118	Acer	ACPL	europe	N	ACPL	0	1	0	0	0	0	0	0	0	2.5	0	2.5
1	50	03_02	1	28_04_2015	118	Acer	ACPL	europe	N	ACPL	0	1	0	0	0	0	0	0	0	0	2.5	0
1	50	03_06	1	28_04_2015	118	Acer	ACPL	europe	N	ACPL	0	1	0	0	0	0	0	0	0	0	2.5	2.5
1	50	02_06	1	28_04_2015	118	Acer	ACPL	europe	N	ACPL	0	1	0	0	0	0	0	0	0	0	0	0
1	50	04_06	1	28_04_2015	118	Acer	ACPL	europe	N	ACPL	0	1	0	0	0	0	0	0	0	0	0	0
1	50	05_06	1	28_04_2015	118	Acer	ACPL	europe	N	ACPL	0	1	0	0	0	0	0	0	0	0	0	0
1	50	02_05	1	28_04_2015	118	Acer	ACPL	europe	N	ACPL	0	1	0	0	0	0	0	0	0	0	0	0
1	50	04_05	1	28_04_2015	118	Acer	ACPL	europe	N	ACPL	0	1	0	0	0	0	0	0	0	0	0	0
1	50	06_05	1	28_04_2015	118	Acer	ACPL	europe	N	ACPL	0	1	0	0	0	0	0	0	0	0	0	0
1	50	02_04	1	28_04_2015	118	Acer	ACPL	europe	N	ACPL	0	1	0	0	0	0	0	0	0	0	0	0
1	50	05_04	1	28_04_2015	118	Acer	ACPL	europe	N	ACPL	0	1	0	0	0	0	0	0	0	0	0	0
1	50	03_03	1	28_04_2015	118	Acer	ACPL	europe	N	ACPL	0	1	0	0	0	0	0	0	0	0	0	0
1	50	05_03	1	28_04_2015	118	Acer	ACPL	europe	N	ACPL	0	1	0	0	0	0	0	0	0	0	0	0
1	50	02_02	1	28_04_2015	118	Acer	ACPL	europe	N	ACPL	0	1	0	0	0	0	0	0	0	0	0	0
1	50	05_02	1	28_04_2015	118	Acer	ACPL	europe	N	ACPL	0	1	0	0	0	0	0	0	0	0	0	0
1	50	06_04	1	28_04_2015	118	Acer	ACPL	europe	N	ACPL	0	1	0	0	0	0	0	2.5	0	0	0	0
1	50	04_02	1	28_04_2015	118	Acer	ACPL	europe	N	ACPL	0	1	2.5	0	0	0	0	0	0	0	0	0
1	50	06_06	1	28_04_2015	118	Acer	ACPL	europe	N	ACPL	0	1	0	0	0	0	0	2.5	2.5	0	0	0
1	50	05_05	1	28_04_2015	118	Acer	ACPL	europe	N	ACPL	0	1	0	2.5	2.5	0	0	0	0	0	0	0
1	50	06_02	1	28_04_2015	118	Acer	ACPL	europe	N	ACPL	0	1	0	2.5	2.5	0	0	0	2.5	0	0	0
1	50	04_04	1	28_04_2015	118	Acer	ACPL	europe	N	ACPL	0	1	2.5	2.5	15	0	0	0	0	0	0	0
1	50	03_05	1	28_04_2015	118	Acer	ACPL	europe	N	ACPL	0	1	0	0	0	0	0	0	0	0	0	2.5
1	50	03_04	1	28_04_2015	118	Acer	ACPL	europe	N	ACPL	0	1	0	0	0	0	2.5	0	0	0	0	2.5
1	52	02_05	4	18_05_2015	138	Quercus	QURO	europe	NP	BEPE_QURO_PIAB_PISY	0.5	2	0	0	2.5	0	2.5	2.5	0	2.5	2.5	0
1	52	04_04	4	18_05_2015	138	Quercus	QURO	europe	NP	BEPE_QURO_PIAB_PISY	0.5	2	0	2.5	2.5	2.5	2.5	0	0	2.5	2.5	2.5
1	52	04_06	4	29_04_2015	119	Betula	BEPE	europe	NP	BEPE_QURO_PIAB_PISY	0.5	2	0	2.5	0	0	0	0	0	2.5	2.5	2.5
1	52	02_03	4	29_04_2015	119	Betula	BEPE	europe	NP	BEPE_QURO_PIAB_PISY	0.5	2	2.5	2.5	2.5	0	2.5	2.5	0	2.5	0	0
1	52	03_02	4	29_04_2015	119	Betula	BEPE	europe	NP	BEPE_QURO_PIAB_PISY	0.5	2	2.5	2.5	2.5	2.5	15	0	0	2.5	0	0
1	52	04_03	4	29_04_2015	119	Betula	BEPE	europe	NP	BEPE_QURO_PIAB_PISY	0.5	2	0	0	0	0	0	2.5	2.5	0	2.5	0
1	52	05_04	4	29_04_2015	119	Betula	BEPE	europe	NP	BEPE_QURO_PIAB_PISY	0.5	2	0	0	2.5	0	2.5	2.5	0	0	0	2.5
1	52	06_02	4	29_04_2015	119	Betula	BEPE	europe	NP	BEPE_QURO_PIAB_PISY	0.5	2	0	2.5	0	2.5	0	2.5	15	0	0	2.5
1	52	06_05	4	29_04_2015	119	Quercus	QURO	europe	NP	BEPE_QURO_PIAB_PISY	0.5	2	0	0	0	0	0	0	0	0	0	0
1	52	05_03	4	29_04_2015	119	Quercus	QURO	europe	NP	BEPE_QURO_PIAB_PISY	0.5	2	0	0	0	0	0	0	0	0	0	0
1	52	06_03	4	29_04_2015	119	Quercus	QURO	europe	NP	BEPE_QURO_PIAB_PISY	0.5	2	0	0	0	0	0	0	0	0	0	0
1	52	02_02	4	29_04_2015	119	Quercus	QURO	europe	NP	BEPE_QURO_PIAB_PISY	0.5	2	0	0	0	0	0	0	0	0	0	0
1	54	02_06	2	04_05_2015	124	Quercus	QURO	europe	N	LADE_QURO	0.5	1	0	0	0	0	0	0	0	0	0	0
1	54	06_06	2	04_05_2015	124	Quercus	QURO	europe	N	LADE_QURO	0.5	1	0	0	0	0	0	0	0	0	0	0
1	54	03_05	2	04_05_2015	124	Quercus	QURO	europe	N	LADE_QURO	0.5	1	0	0	0	0	0	0	0	0	0	0
1	54	05_05	2	04_05_2015	124	Quercus	QURO	europe	N	LADE_QURO	0.5	1	0	0	0	0	0	0	0	0	0	0
1	54	04_04	2	04_05_2015	124	Quercus	QURO	europe	N	LADE_QURO	0.5	1	0	0	0	0	0	0	0	0	0	0
1	54	03_03	2	04_05_2015	124	Quercus	QURO	europe	N	LADE_QURO	0.5	1	0	0	0	0	0	0	0	0	0	0
1	54	06_02	2	04_05_2015	124	Quercus	QURO	europe	N	LADE_QURO	0.5	1	0	0	0	0	0	0	0	0	0	0
1	54	05_02	2	18_05_2015	138	Quercus	QURO	europe	N	LADE_QURO	0.5	1	0	0	0	0	0	0	2.5	2.5	0	2.5
1	54	04_06	2	18_05_2015	138	Quercus	QURO	europe	N	LADE_QURO	0.5	1	0	2.5	2.5	0	0	2.5	2.5	0	2.5	2.5
1	54	04_03	2	18_05_2015	138	Quercus	QURO	europe	N	LADE_QURO	0.5	1	0	0	0	0	0	0	0	0	0	0
1	55	06_04	2	18_05_2015	138	Acer	ACPL	europe	N	ACPL_BEPE	0	2	2.5	0	0	2.5	0	0	2.5	2.5	2.5	0
1	55	03_06	2	21_04_2015	111	Acer	ACPL	europe	N	ACPL_BEPE	0	2	0	0	0	0	0	0	0	0	0	0
1	55	03_04	2	21_04_2015	111	Acer	ACPL	europe	N	ACPL_BEPE	0	2	0	0	0	0	0	0	0	0	0	0
1	55	04_04	2	21_04_2015	111	Acer	ACPL	europe	N	ACPL_BEPE	0	2	0	0	0	0	0	0	0	0	0	0
1	55	02_03	2	21_04_2015	111	Acer	ACPL	europe	N	ACPL_BEPE	0	2	0	0	0	0	0	0	0	0	0	0
1	55	04_03	2	21_04_2015	111	Acer	ACPL	europe	N	ACPL_BEPE	0	2	0	0	0	0	0	0	0	0	0	0
1	55	06_03	2	21_04_2015	111	Acer	ACPL	europe	N	ACPL_BEPE	0	2	0	0	0	0	0	0	0	0	0	0
1	55	03_02	2	21_04_2015	111	Acer	ACPL	europe	N	ACPL_BEPE	0	2	0	0	0	0	0	0	0	0	0	0
1	55	05_05	2	21_04_2015	111	Acer	ACPL	europe	N	ACPL_BEPE	0	2	0	0	0	2.5	0	0	0	0	0	0
1	55	05_02	2	21_04_2015	111	Acer	ACPL	europe	N	ACPL_BEPE	0	2	0	0	0	0	0	0	2.5	0	0	0
1	55	02_05	2	21_04_2015	111	Acer	ACPL	europe	N	ACPL_BEPE	0	2	0	0	2.5	0	2.5	0	0	0	0	0
1	55	04_06	2	21_04_2015	111	Betula	BEPE	europe	N	ACPL_BEPE	0	2	2.5	0	0	0	0	0	0	2.5	0	0
1	55	02_06	2	21_04_2015	111	Betula	BEPE	europe	N	ACPL_BEPE	0	2	0	2.5	0	0	2.5	0	0	2.5	0	0
1	55	03_05	2	21_04_2015	111	Betula	BEPE	europe	N	ACPL_BEPE	0	2	2.5	0	0	0	2.5	0	0	2.5	0	0
1	55	05_04	2	21_04_2015	111	Betula	BEPE	europe	N	ACPL_BEPE	0	2	0	0	0	0	0	2.5	0	0	2.5	2.5
1	55	02_02	2	21_04_2015	111	Betula	BEPE	europe	N	ACPL_BEPE	0	2	0	0	0	2.5	2.5	0	0	0	2.5	2.5
1	55	06_06	2	21_04_2015	111	Betula	BEPE	europe	N	ACPL_BEPE	0	2	0	0	0	0	0	0	0	0	0	0
1	55	02_04	2	21_04_2015	111	Betula	BEPE	europe	N	ACPL_BEPE	0	2	0	0	0	0	0	0	0	0	0	0
1	55	03_03	2	21_04_2015	111	Betula	BEPE	europe	N	ACPL_BEPE	0	2	0	0	0	0	0	0	0	0	0	0
1	55	05_03	2	21_04_2015	111	Betula	BEPE	europe	N	ACPL_BEPE	0	2	0	0	2.5	0	0	0	0	0	0	0
1	55	06_02	2	21_04_2015	111	Betula	BEPE	europe	N	ACPL_BEPE	0	2	0	0	0	0	0	0	2.5	0	0	0
1	55	04_05	2	21_04_2015	111	Betula	BEPE	europe	N	ACPL_BEPE	0	2	0	0	0	0	0	0	15	0	0	0
1	55	04_02	2	21_04_2015	111	Betula	BEPE	europe	N	ACPL_BEPE	0	2	0	0	0	0	0	2.5	0	0	0	2.5
1	55	05_06	2	27_04_2015	117	Acer	ACPL	europe	N	ACPL_BEPE	0	2	0	0	0	0	0	0	0	0	0	0
1	55	06_05	2	27_04_2015	117	Acer	ACPL	europe	N	ACPL_BEPE	0	2	0	0	0	0	0	0	0	0	0	0
1	57	04_04	6	04_05_2015	124	Acer	ACPL	europe	O	GYMNO_NA_ANGIO_EU	0.5	3	0	0	2.5	2.5	2.5	0	0	0	15	15
1	57	02_04	6	04_05_2015	124	Acer	ACPL	europe	O	GYMNO_NA_ANGIO_EU	0.5	3	0	0	0	0	0	0	0	0	2.5	2.5
1	57	05_06	6	04_05_2015	124	Acer	ACPL	europe	O	GYMNO_NA_ANGIO_EU	0.5	3	0	0	0	0	0	0	0	0	0	0
1	57	04_02	6	04_05_2015	124	Acer	ACPL	europe	O	GYMNO_NA_ANGIO_EU	0.5	3	0	0	0	0	0	0	0	0	0	0
1	57	02_03	6	04_05_2015	124	Betula	BEPE	europe	O	GYMNO_NA_ANGIO_EU	0.5	3	0	0	2.5	2.5	2.5	0	15	2.5	0	0
1	57	02_05	6	04_05_2015	124	Betula	BEPE	europe	O	GYMNO_NA_ANGIO_EU	0.5	3	0	0	2.5	0	0	15	2.5	2.5	0	2.5
1	57	05_03	6	04_05_2015	124	Betula	BEPE	europe	O	GYMNO_NA_ANGIO_EU	0.5	3	2.5	0	0	0	2.5	2.5	0	0	2.5	2.5
1	57	04_06	6	04_05_2015	124	Betula	BEPE	europe	O	GYMNO_NA_ANGIO_EU	0.5	3	0	0	2.5	15	0	0	2.5	0	2.5	2.5
1	57	06_06	6	04_05_2015	124	Quercus	QURO	europe	O	GYMNO_NA_ANGIO_EU	0.5	3	0	0	0	0	0	0	0	0	0	0
1	57	04_03	6	04_05_2015	124	Quercus	QURO	europe	O	GYMNO_NA_ANGIO_EU	0.5	3	0	0	0	0	0	0	0	0	0	0
1	57	03_06	6	04_05_2015	124	Quercus	QURO	europe	O	GYMNO_NA_ANGIO_EU	0.5	3	0	2.5	2.5	2.5	15	0	0	0	0	2.5
1	57	04_05	6	18_05_2015	138	Quercus	QURO	europe	O	GYMNO_NA_ANGIO_EU	0.5	3	0	0	0	2.5	2.5	2.5	2.5	0	2.5	0
1	58	06_05	4	22_04_2015	112	Acer	ACPL	europe	P	ACPL_LADE_PIAB_PISY	0.75	1	0	0	0	0	0	0	0	0	0	0
1	58	04_04	4	22_04_2015	112	Acer	ACPL	europe	P	ACPL_LADE_PIAB_PISY	0.75	1	0	0	0	0	0	0	0	0	0	0
1	58	03_02	4	22_04_2015	112	Acer	ACPL	europe	P	ACPL_LADE_PIAB_PISY	0.75	1	0	0	0	0	0	0	0	0	0	0
1	58	05_02	4	22_04_2015	112	Acer	ACPL	europe	P	ACPL_LADE_PIAB_PISY	0.75	1	0	0	0	0	0	0	0	0	0	0
1	58	04_03	4	22_04_2015	112	Acer	ACPL	europe	P	ACPL_LADE_PIAB_PISY	0.75	1	0	2.5	2.5	2.5	0	0	2.5	0	0	0
1	58	05_06	4	27_04_2015	117	Acer	ACPL	europe	P	ACPL_LADE_PIAB_PISY	0.75	1	0	0	0	0	0	0	0	0	0	0
1	60	02_06	2	05_05_2015	125	Quercus	QURO	europe	NP	LADE_QURO	0.5	1	0	15	0	2.5	2.5	37.5	15	15	2.5	2.5
1	60	04_06	2	05_05_2015	125	Quercus	QURO	europe	NP	LADE_QURO	0.5	1	0	0	0	0	0	0	0	0	0	0
1	60	06_06	2	05_05_2015	125	Quercus	QURO	europe	NP	LADE_QURO	0.5	1	0	0	0	0	0	0	0	0	0	0
1	60	03_05	2	05_05_2015	125	Quercus	QURO	europe	NP	LADE_QURO	0.5	1	0	0	0	0	0	0	0	0	0	0
1	60	02_04	2	05_05_2015	125	Quercus	QURO	europe	NP	LADE_QURO	0.5	1	0	0	0	0	0	0	0	0	0	0
1	60	05_02	2	05_05_2015	125	Quercus	QURO	europe	NP	LADE_QURO	0.5	1	0	0	0	0	0	0	0	0	0	0
1	60	06_02	2	05_05_2015	125	Quercus	QURO	europe	NP	LADE_QURO	0.5	1	0	0	0	0	0	0	0	0	0	0
1	60	04_03	2	05_05_2015	125	Quercus	QURO	europe	NP	LADE_QURO	0.5	1	0	0	0	0	15	2.5	0	0	0	15
1	60	06_04	2	05_05_2015	125	Quercus	QURO	europe	NP	LADE_QURO	0.5	1	15	0	0	2.5	2.5	2.5	15	0	0	37.5
1	60	05_05	2	18_05_2015	138	Quercus	QURO	europe	NP	LADE_QURO	0.5	1	0	0	2.5	2.5	0	0	2.5	15	0	0
1	60	03_03	2	18_05_2015	138	Quercus	QURO	europe	NP	LADE_QURO	0.5	1	2.5	15	0	0	2.5	2.5	2.5	0	15	2.5
1	60	04_04	2	18_05_2015	138	Quercus	QURO	europe	NP	LADE_QURO	0.5	1	0	0	2.5	2.5	2.5	0	2.5	0	0	0
1	64	05_05	1	24_04_2015	114	Acer	ACPL	europe	P	ACPL	0	1	0	0	0	0	0	0	0	2.5	2.5	0
1	64	03_02	1	24_04_2015	114	Acer	ACPL	europe	P	ACPL	0	1	0	0	0	0	0	2.5	2.5	2.5	2.5	0
1	64	02_06	1	24_04_2015	114	Acer	ACPL	europe	P	ACPL	0	1	0	0	0	0	0	0	0	0	0	0
1	64	03_06	1	24_04_2015	114	Acer	ACPL	europe	P	ACPL	0	1	0	0	0	0	0	0	0	0	0	0
1	64	05_06	1	24_04_2015	114	Acer	ACPL	europe	P	ACPL	0	1	0	0	0	0	0	0	0	0	0	0
1	64	06_06	1	24_04_2015	114	Acer	ACPL	europe	P	ACPL	0	1	0	0	0	0	0	0	0	0	0	0
1	64	02_05	1	24_04_2015	114	Acer	ACPL	europe	P	ACPL	0	1	0	0	0	0	0	0	0	0	0	0
1	64	03_05	1	24_04_2015	114	Acer	ACPL	europe	P	ACPL	0	1	0	0	0	0	0	0	0	0	0	0
1	64	04_05	1	24_04_2015	114	Acer	ACPL	europe	P	ACPL	0	1	0	0	0	0	0	0	0	0	0	0
1	64	02_04	1	24_04_2015	114	Acer	ACPL	europe	P	ACPL	0	1	0	0	0	0	0	0	0	0	0	0
1	64	03_04	1	24_04_2015	114	Acer	ACPL	europe	P	ACPL	0	1	0	0	0	0	0	0	0	0	0	0
1	64	05_04	1	24_04_2015	114	Acer	ACPL	europe	P	ACPL	0	1	0	0	0	0	0	0	0	0	0	0
1	64	06_04	1	24_04_2015	114	Acer	ACPL	europe	P	ACPL	0	1	0	0	0	0	0	0	0	0	0	0
1	64	02_03	1	24_04_2015	114	Acer	ACPL	europe	P	ACPL	0	1	0	0	0	0	0	0	0	0	0	0
1	64	03_03	1	24_04_2015	114	Acer	ACPL	europe	P	ACPL	0	1	0	0	0	0	0	0	0	0	0	0
1	64	04_03	1	24_04_2015	114	Acer	ACPL	europe	P	ACPL	0	1	0	0	0	0	0	0	0	0	0	0
1	64	02_02	1	24_04_2015	114	Acer	ACPL	europe	P	ACPL	0	1	0	0	0	0	0	0	0	0	0	0
1	64	05_02	1	24_04_2015	114	Acer	ACPL	europe	P	ACPL	0	1	0	0	0	0	0	0	0	0	0	0
1	64	06_02	1	24_04_2015	114	Acer	ACPL	europe	P	ACPL	0	1	0	0	0	0	0	0	0	0	0	0
1	64	04_02	1	24_04_2015	114	Acer	ACPL	europe	P	ACPL	0	1	0	0	2.5	2.5	0	0	0	0	0	0
1	64	05_03	1	24_04_2015	114	Acer	ACPL	europe	P	ACPL	0	1	15	2.5	0	0	0	0	0	0	0	0
1	64	06_03	1	24_04_2015	114	Acer	ACPL	europe	P	ACPL	0	1	0	15	2.5	2.5	15	0	0	0	0	0
1	64	04_04	1	24_04_2015	114	Acer	ACPL	europe	P	ACPL	0	1	0	0	0	0	0	0	0	0	0	2.5
1	65	03_03	2	07_05_2015	127	Quercus	QURU	north_a	O	LADE_QURU	0.5	1	0	0	0	0	0	2.5	2.5	2.5	2.5	0
1	65	04_04	2	07_05_2015	127	Quercus	QURU	north_a	O	LADE_QURU	0.5	1	2.5	0	0	0	2.5	0	2.5	0	2.5	0
1	65	06_02	2	07_05_2015	127	Quercus	QURU	north_a	O	LADE_QURU	0.5	1	15	2.5	15	0	0	2.5	0	0	2.5	0
1	65	03_06	2	07_05_2015	127	Quercus	QURU	north_a	O	LADE_QURU	0.5	1	0	0	0	0	0	0	0	0	2.5	2.5
1	65	05_05	2	07_05_2015	127	Quercus	QURU	north_a	O	LADE_QURU	0.5	1	0	0	0	0	0	0	0	0	2.5	2.5
1	65	06_06	2	07_05_2015	127	Quercus	QURU	north_a	O	LADE_QURU	0.5	1	0	0	0	0	0	0	0	0	0	0
1	65	02_02	2	07_05_2015	127	Quercus	QURU	north_a	O	LADE_QURU	0.5	1	0	0	0	0	0	0	0	0	0	0
1	65	04_06	2	07_05_2015	127	Quercus	QURU	north_a	O	LADE_QURU	0.5	1	0	0	0	2.5	0	0	0	0	0	0
1	65	04_02	2	07_05_2015	127	Quercus	QURU	north_a	O	LADE_QURU	0.5	1	0	2.5	0	0	0	0	0	0	0	0
1	65	02_04	2	07_05_2015	127	Quercus	QURU	north_a	O	LADE_QURU	0.5	1	2.5	2.5	0	0	0	0	0	0	0	0
1	65	05_03	2	07_05_2015	127	Quercus	QURU	north_a	O	LADE_QURU	0.5	1	0	2.5	0	0	0	2.5	2.5	0	0	0
1	65	06_04	2	18_05_2015	138	Quercus	QURU	north_a	O	LADE_QURU	0.5	1	2.5	2.5	2.5	0	0	2.5	0	0	2.5	2.5
1	66	02_06	2	07_05_2015	127	Betula	BEPE	europe	P	BEPE_QURO	0	2	2.5	0	0	2.5	2.5	2.5	2.5	15	2.5	2.5
1	66	06_02	2	07_05_2015	127	Betula	BEPE	europe	P	BEPE_QURO	0	2	37.5	0	0	2.5	0	0	2.5	2.5	2.5	0
1	66	02_04	2	07_05_2015	127	Betula	BEPE	europe	P	BEPE_QURO	0	2	0	0	2.5	2.5	2.5	0	0	2.5	2.5	2.5
1	66	04_06	2	07_05_2015	127	Betula	BEPE	europe	P	BEPE_QURO	0	2	0	0	2.5	2.5	2.5	0	2.5	2.5	2.5	2.5
1	66	02_03	2	07_05_2015	127	Betula	BEPE	europe	P	BEPE_QURO	0	2	0	0	2.5	2.5	15	2.5	2.5	2.5	0	0
1	66	05_06	2	07_05_2015	127	Betula	BEPE	europe	P	BEPE_QURO	0	2	2.5	2.5	2.5	0	2.5	0	0	2.5	0	2.5
1	66	04_04	2	07_05_2015	127	Betula	BEPE	europe	P	BEPE_QURO	0	2	0	2.5	0	0	2.5	0	0	0	2.5	2.5
1	66	05_05	2	07_05_2015	127	Betula	BEPE	europe	P	BEPE_QURO	0	2	0	0	2.5	2.5	2.5	2.5	2.5	0	2.5	2.5
1	66	03_05	2	07_05_2015	127	Betula	BEPE	europe	P	BEPE_QURO	0	2	15	15	0	2.5	2.5	15	15	0	2.5	2.5
1	66	03_02	2	07_05_2015	127	Betula	BEPE	europe	P	BEPE_QURO	0	2	0	0	2.5	0	0	2.5	0	0	0	0
1	66	04_02	2	07_05_2015	127	Betula	BEPE	europe	P	BEPE_QURO	0	2	0	0	0	2.5	2.5	0	2.5	0	0	0
1	66	06_04	2	07_05_2015	127	Betula	BEPE	europe	P	BEPE_QURO	0	2	2.5	0	0	0	0	2.5	2.5	0	0	2.5
1	66	05_03	2	07_05_2015	127	Betula	BEPE	europe	P	BEPE_QURO	0	2	0	2.5	2.5	0	0	2.5	2.5	0	0	2.5
1	66	05_02	2	07_05_2015	127	Quercus	QURO	europe	P	BEPE_QURO	0	2	87.5	15	0	0	2.5	0	2.5	62.5	15	2.5
1	66	04_03	2	07_05_2015	127	Quercus	QURO	europe	P	BEPE_QURO	0	2	0	2.5	0	0	0	0	2.5	2.5	0	0
1	66	03_06	2	07_05_2015	127	Quercus	QURO	europe	P	BEPE_QURO	0	2	0	2.5	0	0	0	2.5	2.5	2.5	0	0
1	66	06_06	2	07_05_2015	127	Quercus	QURO	europe	P	BEPE_QURO	0	2	0	0	0	0	0	0	0	0	0	0
1	66	02_05	2	07_05_2015	127	Quercus	QURO	europe	P	BEPE_QURO	0	2	0	0	0	0	0	0	0	0	0	0
1	66	04_05	2	07_05_2015	127	Quercus	QURO	europe	P	BEPE_QURO	0	2	0	0	0	0	0	0	0	0	0	0
1	66	06_05	2	07_05_2015	127	Quercus	QURO	europe	P	BEPE_QURO	0	2	0	0	0	0	0	0	0	0	0	0
1	66	05_04	2	07_05_2015	127	Quercus	QURO	europe	P	BEPE_QURO	0	2	0	0	0	0	0	0	0	0	0	0
1	66	06_03	2	07_05_2015	127	Quercus	QURO	europe	P	BEPE_QURO	0	2	0	0	0	0	0	0	0	0	0	0
1	66	02_02	2	07_05_2015	127	Quercus	QURO	europe	P	BEPE_QURO	0	2	0	0	0	0	0	0	0	0	0	0
1	66	03_04	2	07_05_2015	127	Quercus	QURO	europe	P	BEPE_QURO	0	2	2.5	0	0	0	0	0	0	0	0	0
1	66	03_03	2	07_05_2015	127	Quercus	QURO	europe	P	BEPE_QURO	0	2	0	0	0	0	0	2.5	0	0	0	0
1	67	06_02	1	21_05_2015	141	Betula	BEPE	europe	O	BEPE	0	1	0	0	0	2.5	2.5	2.5	0	2.5	0	0
1	67	06_03	1	28_04_2015	118	Betula	BEPE	europe	O	BEPE	0	1	2.5	0	0	2.5	2.5	0	2.5	15	0	2.5
1	67	04_06	1	28_04_2015	118	Betula	BEPE	europe	O	BEPE	0	1	2.5	2.5	0	0	0	0	2.5	2.5	2.5	0
1	67	04_03	1	28_04_2015	118	Betula	BEPE	europe	O	BEPE	0	1	2.5	0	0	0	0	2.5	2.5	2.5	2.5	0
1	67	02_04	1	28_04_2015	118	Betula	BEPE	europe	O	BEPE	0	1	0	15	0	0	2.5	2.5	2.5	2.5	2.5	0
1	67	06_04	1	28_04_2015	118	Betula	BEPE	europe	O	BEPE	0	1	0	0	2.5	0	2.5	0	0	2.5	2.5	2.5
1	67	05_06	1	28_04_2015	118	Betula	BEPE	europe	O	BEPE	0	1	0	0	2.5	2.5	2.5	0	2.5	2.5	2.5	2.5
1	67	03_05	1	28_04_2015	118	Betula	BEPE	europe	O	BEPE	0	1	0	0	0	0	2.5	2.5	0	2.5	0	0
1	67	02_02	1	28_04_2015	118	Betula	BEPE	europe	O	BEPE	0	1	0	2.5	0	0	0	2.5	0	2.5	0	0
1	67	04_04	1	28_04_2015	118	Betula	BEPE	europe	O	BEPE	0	1	2.5	0	2.5	0	2.5	0	2.5	2.5	0	0
1	67	04_05	1	28_04_2015	118	Betula	BEPE	europe	O	BEPE	0	1	0	2.5	2.5	2.5	2.5	0	2.5	2.5	0	0
1	67	02_06	1	28_04_2015	118	Betula	BEPE	europe	O	BEPE	0	1	2.5	0	2.5	0	0	0	15	2.5	0	0
1	67	04_02	1	28_04_2015	118	Betula	BEPE	europe	O	BEPE	0	1	2.5	2.5	0	0	0	0	2.5	0	15	0
1	67	02_05	1	28_04_2015	118	Betula	BEPE	europe	O	BEPE	0	1	2.5	0	2.5	2.5	0	0	0	0	15	2.5
1	67	06_05	1	28_04_2015	118	Betula	BEPE	europe	O	BEPE	0	1	2.5	0	0	0	0	2.5	0	0	2.5	0
1	67	05_04	1	28_04_2015	118	Betula	BEPE	europe	O	BEPE	0	1	0	0	2.5	0	2.5	0	2.5	0	2.5	0
1	67	06_06	1	28_04_2015	118	Betula	BEPE	europe	O	BEPE	0	1	0	0	2.5	0	2.5	0	2.5	0	2.5	2.5
1	67	05_05	1	28_04_2015	118	Betula	BEPE	europe	O	BEPE	0	1	0	0	0	2.5	0	0	0	0	0	0
1	67	03_03	1	28_04_2015	118	Betula	BEPE	europe	O	BEPE	0	1	0	0	2.5	0	0	0	2.5	0	0	0
1	67	03_02	1	28_04_2015	118	Betula	BEPE	europe	O	BEPE	0	1	0	0	0	0	2.5	2.5	2.5	0	0	0
1	67	03_04	1	28_04_2015	118	Betula	BEPE	europe	O	BEPE	0	1	0	0	0	0	0	0	2.5	0	0	2.5
1	67	03_06	1	28_04_2015	118	Betula	BEPE	europe	O	BEPE	0	1	0	0	0	2.5	2.5	2.5	0	0	0	2.5
1	67	05_03	1	28_04_2015	118	Betula	BEPE	europe	O	BEPE	0	1	2.5	0	0	2.5	0	2.5	0	0	0	2.5
1	67	02_03	1	28_04_2015	118	Betula	BEPE	europe	O	BEPE	0	1	2.5	0	2.5	0	0	2.5	2.5	0	0	2.5
1	67	05_02	1	28_04_2015	118	Betula	BEPE	europe	O	BEPE	0	1	0	0	0	0	2.5	15	0	0	0	2.5
1	68	05_02	4	28_04_2015	118	Betula	BEPE	europe	P	BEPE_LADE_PIAB_PISY	0.75	1	0	0	2.5	2.5	15	0	2.5	2.5	2.5	0
1	68	04_06	4	28_04_2015	118	Betula	BEPE	europe	P	BEPE_LADE_PIAB_PISY	0.75	1	2.5	0	0	0	0	0	0	2.5	0	2.5
1	68	06_05	4	28_04_2015	118	Betula	BEPE	europe	P	BEPE_LADE_PIAB_PISY	0.75	1	2.5	0	0	0	0	2.5	0	2.5	0	2.5
1	68	06_03	4	28_04_2015	118	Betula	BEPE	europe	P	BEPE_LADE_PIAB_PISY	0.75	1	0	2.5	0	0	2.5	0	0	0	0	0
1	68	04_03	4	28_04_2015	118	Betula	BEPE	europe	P	BEPE_LADE_PIAB_PISY	0.75	1	0	2.5	2.5	2.5	2.5	0	2.5	0	0	0
1	68	02_04	4	28_04_2015	118	Betula	BEPE	europe	P	BEPE_LADE_PIAB_PISY	0.75	1	0	2.5	0	0	0	15	0	0	0	0
1	71	02_04	4	21_04_2015	111	Betula	BEPE	europe	O	BEPE_LADE_PIAB_PISY	0.75	1	0	0	0	0	0	2.5	0	0	2.5	0
1	71	05_02	4	21_04_2015	111	Betula	BEPE	europe	O	BEPE_LADE_PIAB_PISY	0.75	1	2.5	0	0	0	0	0	0	0	2.5	0
1	71	06_03	4	21_04_2015	111	Betula	BEPE	europe	O	BEPE_LADE_PIAB_PISY	0.75	1	0	0	0	0	2.5	0	0	0	0	0
1	71	04_06	4	21_04_2015	111	Betula	BEPE	europe	O	BEPE_LADE_PIAB_PISY	0.75	1	2.5	0	2.5	0	0	0	2.5	0	0	0
1	71	06_05	4	21_04_2015	111	Betula	BEPE	europe	O	BEPE_LADE_PIAB_PISY	0.75	1	0	2.5	2.5	0	0	0	2.5	0	0	0
1	71	04_03	4	21_04_2015	111	Betula	BEPE	europe	O	BEPE_LADE_PIAB_PISY	0.75	1	15	2.5	0	2.5	0	0	2.5	0	0	0
1	72	02_02	2	21_04_2015	111	Betula	BEPE	europe	N	BEPE_PISY	0.5	1	15	0	0	2.5	2.5	0	0	2.5	2.5	15
1	72	03_03	2	21_04_2015	111	Betula	BEPE	europe	N	BEPE_PISY	0.5	1	0	2.5	0	0	2.5	0	0	2.5	0	2.5
1	72	04_05	2	21_04_2015	111	Betula	BEPE	europe	N	BEPE_PISY	0.5	1	2.5	2.5	0	0	2.5	2.5	0	2.5	0	2.5
1	72	03_04	2	21_04_2015	111	Betula	BEPE	europe	N	BEPE_PISY	0.5	1	0	0	0	0	0	0	0	0	0	0
1	72	05_02	2	21_04_2015	111	Betula	BEPE	europe	N	BEPE_PISY	0.5	1	0	0	2.5	0	0	0	0	0	0	0
1	72	06_04	2	21_04_2015	111	Betula	BEPE	europe	N	BEPE_PISY	0.5	1	0	0	2.5	0	0	0	2.5	0	0	0
1	72	04_02	2	21_04_2015	111	Betula	BEPE	europe	N	BEPE_PISY	0.5	1	0	2.5	2.5	0	0	0	2.5	0	0	0
1	72	05_06	2	21_04_2015	111	Betula	BEPE	europe	N	BEPE_PISY	0.5	1	0	0	0	0	0	0	2.5	0	0	2.5
1	72	06_03	2	21_04_2015	111	Betula	BEPE	europe	N	BEPE_PISY	0.5	1	0	0	0	2.5	0	0	0	0	0	2.5
1	72	02_05	2	21_04_2015	111	Betula	BEPE	europe	N	BEPE_PISY	0.5	1	0	0	0	0	2.5	2.5	0	0	0	2.5
1	72	04_03	2	21_04_2015	111	Betula	BEPE	europe	N	BEPE_PISY	0.5	1	2.5	0	0	2.5	2.5	2.5	0	0	0	2.5
1	73	04_03	1	04_05_2015	124	Quercus	QURO	europe	O	QURO	0	1	0	0	0	0	0	0	15	37.5	62.5	15
1	73	03_06	1	04_05_2015	124	Quercus	QURO	europe	O	QURO	0	1	0	0	0	0	0	0	0	0	2.5	0
1	73	02_06	1	04_05_2015	124	Quercus	QURO	europe	O	QURO	0	1	0	0	0	0	0	0	0	0	0	0
1	73	06_06	1	04_05_2015	124	Quercus	QURO	europe	O	QURO	0	1	0	0	0	0	0	0	0	0	0	0
1	73	02_05	1	04_05_2015	124	Quercus	QURO	europe	O	QURO	0	1	0	0	0	0	0	0	0	0	0	0
1	73	03_05	1	04_05_2015	124	Quercus	QURO	europe	O	QURO	0	1	0	0	0	0	0	0	0	0	0	0
1	73	06_05	1	04_05_2015	124	Quercus	QURO	europe	O	QURO	0	1	0	0	0	0	0	0	0	0	0	0
1	73	06_03	1	04_05_2015	124	Quercus	QURO	europe	O	QURO	0	1	0	0	0	0	0	0	0	0	0	0
1	73	02_02	1	04_05_2015	124	Quercus	QURO	europe	O	QURO	0	1	0	0	0	0	0	0	0	0	0	0
1	73	03_02	1	04_05_2015	124	Quercus	QURO	europe	O	QURO	0	1	0	0	0	0	0	0	0	0	0	0
1	73	04_02	1	04_05_2015	124	Quercus	QURO	europe	O	QURO	0	1	0	0	0	0	0	0	0	0	0	0
1	73	06_02	1	04_05_2015	124	Quercus	QURO	europe	O	QURO	0	1	0	0	0	0	0	0	0	0	0	0
1	73	06_04	1	04_05_2015	124	Quercus	QURO	europe	O	QURO	0	1	0	0	0	0	0	15	0	0	0	0
1	73	03_04	1	18_05_2015	138	Quercus	QURO	europe	O	QURO	0	1	2.5	2.5	0	0	0	0	0	2.5	87.5	37.5
1	73	04_06	1	18_05_2015	138	Quercus	QURO	europe	O	QURO	0	1	0	0	0	0	0	0	2.5	2.5	0	0
1	73	05_06	1	18_05_2015	138	Quercus	QURO	europe	O	QURO	0	1	0	2.5	2.5	0	0	0	0	2.5	0	0
1	73	03_03	1	18_05_2015	138	Quercus	QURO	europe	O	QURO	0	1	0	0	0	2.5	2.5	0	2.5	2.5	0	0
1	73	05_04	1	18_05_2015	138	Quercus	QURO	europe	O	QURO	0	1	2.5	0	0	2.5	0	0	2.5	0	2.5	2.5
1	73	04_05	1	18_05_2015	138	Quercus	QURO	europe	O	QURO	0	1	0	0	0	2.5	0	2.5	0	0	0	0
1	73	04_04	1	18_05_2015	138	Quercus	QURO	europe	O	QURO	0	1	2.5	0	0	0	0	2.5	0	0	0	0
1	73	05_02	1	18_05_2015	138	Quercus	QURO	europe	O	QURO	0	1	0	0	0	0	0	2.5	2.5	0	0	0
1	73	05_05	1	18_05_2015	138	Quercus	QURO	europe	O	QURO	0	1	0	0	0	15	0	0	2.5	0	0	0
1	73	02_03	1	18_05_2015	138	Quercus	QURO	europe	O	QURO	0	1	0	0	0	0	15	0	2.5	0	0	0
1	73	05_03	1	18_05_2015	138	Quercus	QURO	europe	O	QURO	0	1	0	62.5	0	0	2.5	0	0	0	0	0
1	74	06_02	4	04_05_2015	124	Acer	ACPL	europe	NP	ACPL_BEPE_QURO_PIAB	0.25	3	0	0	0	0	2.5	2.5	2.5	2.5	2.5	0
1	74	04_06	4	04_05_2015	124	Acer	ACPL	europe	NP	ACPL_BEPE_QURO_PIAB	0.25	3	2.5	0	0	2.5	0	0	0	2.5	2.5	15
1	74	02_04	4	04_05_2015	124	Acer	ACPL	europe	NP	ACPL_BEPE_QURO_PIAB	0.25	3	0	2.5	0	0	0	0	0	0	0	0
1	74	05_04	4	04_05_2015	124	Acer	ACPL	europe	NP	ACPL_BEPE_QURO_PIAB	0.25	3	0	0	0	0	0	2.5	0	0	0	0
1	74	04_02	4	04_05_2015	124	Acer	ACPL	europe	NP	ACPL_BEPE_QURO_PIAB	0.25	3	2.5	2.5	2.5	0	0	0	0	0	0	2.5
1	74	02_03	4	04_05_2015	124	Betula	BEPE	europe	NP	ACPL_BEPE_QURO_PIAB	0.25	3	0	0	0	0	2.5	2.5	0	15	0	0
1	74	06_03	4	04_05_2015	124	Betula	BEPE	europe	NP	ACPL_BEPE_QURO_PIAB	0.25	3	0	2.5	2.5	15	0	2.5	2.5	2.5	15	0
1	74	06_06	4	04_05_2015	124	Betula	BEPE	europe	NP	ACPL_BEPE_QURO_PIAB	0.25	3	0	0	0	0	0	0	0	0	2.5	2.5
1	74	03_06	4	04_05_2015	124	Betula	BEPE	europe	NP	ACPL_BEPE_QURO_PIAB	0.25	3	37.5	0	0	0	15	0	0	0	0	0
1	74	02_02	4	04_05_2015	124	Betula	BEPE	europe	NP	ACPL_BEPE_QURO_PIAB	0.25	3	2.5	2.5	0	2.5	2.5	2.5	15	0	0	2.5
1	74	04_03	4	04_05_2015	124	Betula	BEPE	europe	NP	ACPL_BEPE_QURO_PIAB	0.25	3	2.5	2.5	2.5	0	0	0	2.5	0	0	15
1	74	05_05	4	04_05_2015	124	Quercus	QURO	europe	NP	ACPL_BEPE_QURO_PIAB	0.25	3	0	0	0	0	0	0	0	0	0	0
1	74	06_04	4	04_05_2015	124	Quercus	QURO	europe	NP	ACPL_BEPE_QURO_PIAB	0.25	3	0	0	0	0	0	0	0	0	0	0
1	74	03_03	4	04_05_2015	124	Quercus	QURO	europe	NP	ACPL_BEPE_QURO_PIAB	0.25	3	0	2.5	2.5	2.5	0	0	0	0	0	0
1	74	02_06	4	18_05_2015	138	Acer	ACPL	europe	NP	ACPL_BEPE_QURO_PIAB	0.25	3	15	2.5	2.5	15	15	15	37.5	0	62.5	0
1	74	04_04	4	18_05_2015	138	Quercus	QURO	europe	NP	ACPL_BEPE_QURO_PIAB	0.25	3	0	2.5	2.5	2.5	2.5	0	0	0	2.5	2.5
1	74	03_05	4	18_05_2015	138	Quercus	QURO	europe	NP	ACPL_BEPE_QURO_PIAB	0.25	3	2.5	2.5	0	0	2.5	2.5	0	0	0	0
1	74	05_02	4	21_05_2015	141	Quercus	QURO	europe	NP	ACPL_BEPE_QURO_PIAB	0.25	3	0	2.5	0	2.5	0	2.5	2.5	0	2.5	0
1	77	03_05	2	05_05_2015	125	Quercus	QURU	north_a	O	LALA_QURU	0.5	1	0	0	2.5	0	0	2.5	0	2.5	2.5	2.5
1	77	03_02	2	05_05_2015	125	Quercus	QURU	north_a	O	LALA_QURU	0.5	1	0	0	0	0	0	0	0	2.5	0	0
1	77	05_02	2	05_05_2015	125	Quercus	QURU	north_a	O	LALA_QURU	0.5	1	0	0	0	0	2.5	15	2.5	0	37.5	0
1	77	02_04	2	05_05_2015	125	Quercus	QURU	north_a	O	LALA_QURU	0.5	1	2.5	2.5	2.5	0	2.5	2.5	2.5	0	2.5	0
1	77	05_05	2	05_05_2015	125	Quercus	QURU	north_a	O	LALA_QURU	0.5	1	0	0	0	0	0	0	0	0	0	0
1	77	04_04	2	05_05_2015	125	Quercus	QURU	north_a	O	LALA_QURU	0.5	1	0	0	0	0	0	0	0	0	0	0
1	77	06_04	2	05_05_2015	125	Quercus	QURU	north_a	O	LALA_QURU	0.5	1	0	0	0	0	0	0	0	0	0	0
1	77	04_03	2	05_05_2015	125	Quercus	QURU	north_a	O	LALA_QURU	0.5	1	0	0	0	0	0	0	0	0	0	0
1	77	06_03	2	05_05_2015	125	Quercus	QURU	north_a	O	LALA_QURU	0.5	1	0	0	0	0	0	0	0	0	0	0
1	77	04_06	2	05_05_2015	125	Quercus	QURU	north_a	O	LALA_QURU	0.5	1	2.5	2.5	2.5	2.5	2.5	2.5	2.5	0	0	0
1	77	06_06	2	05_05_2015	125	Quercus	QURU	north_a	O	LALA_QURU	0.5	1	0	0	0	0	0	0	0	0	0	2.5
1	77	02_02	2	18_05_2015	138	Quercus	QURU	north_a	O	LALA_QURU	0.5	1	0	0	0	2.5	2.5	15	0	0	0	0
1	78	04_03	1	05_05_2015	125	Quercus	QURO	europe	NP	QURO	0	1	0	37.5	0	0	37.5	87.5	87.5	87.5	37.5	87.5
1	78	02_04	1	05_05_2015	125	Quercus	QURO	europe	NP	QURO	0	1	0	0	0	0	2.5	2.5	0	2.5	0	0
1	78	03_05	1	05_05_2015	125	Quercus	QURO	europe	NP	QURO	0	1	0	0	2.5	0	2.5	2.5	0	0	2.5	0
1	78	04_06	1	05_05_2015	125	Quercus	QURO	europe	NP	QURO	0	1	0	0	0	0	0	0	0	0	0	0
1	78	05_06	1	05_05_2015	125	Quercus	QURO	europe	NP	QURO	0	1	0	0	0	0	0	0	0	0	0	0
1	78	02_05	1	05_05_2015	125	Quercus	QURO	europe	NP	QURO	0	1	0	0	0	0	0	0	0	0	0	0
1	78	04_05	1	05_05_2015	125	Quercus	QURO	europe	NP	QURO	0	1	0	0	0	0	0	0	0	0	0	0
1	78	03_04	1	05_05_2015	125	Quercus	QURO	europe	NP	QURO	0	1	0	0	0	0	0	0	0	0	0	0
1	78	04_04	1	05_05_2015	125	Quercus	QURO	europe	NP	QURO	0	1	0	0	0	0	0	0	0	0	0	0
1	78	05_04	1	05_05_2015	125	Quercus	QURO	europe	NP	QURO	0	1	0	0	0	0	0	0	0	0	0	0
1	78	06_04	1	05_05_2015	125	Quercus	QURO	europe	NP	QURO	0	1	0	0	0	0	0	0	0	0	0	0
1	78	06_03	1	05_05_2015	125	Quercus	QURO	europe	NP	QURO	0	1	0	0	0	0	0	0	0	0	0	0
1	78	04_02	1	05_05_2015	125	Quercus	QURO	europe	NP	QURO	0	1	0	0	0	0	0	0	0	0	0	0
1	78	05_02	1	05_05_2015	125	Quercus	QURO	europe	NP	QURO	0	1	0	0	0	0	0	0	0	0	0	0
1	78	06_02	1	05_05_2015	125	Quercus	QURO	europe	NP	QURO	0	1	0	0	0	0	0	0	0	0	0	0
1	78	03_06	1	05_05_2015	125	Quercus	QURO	europe	NP	QURO	0	1	0	0	0	0	0	0	2.5	0	0	0
1	78	06_05	1	18_05_2015	138	Quercus	QURO	europe	NP	QURO	0	1	0	2.5	0	0	15	0	0	15	2.5	2.5
1	78	02_03	1	18_05_2015	138	Quercus	QURO	europe	NP	QURO	0	1	37.5	2.5	2.5	2.5	2.5	0	0	15	0	2.5
1	78	02_06	1	18_05_2015	138	Quercus	QURO	europe	NP	QURO	0	1	0	0	2.5	2.5	0	0	0	2.5	0	0
1	78	03_02	1	18_05_2015	138	Quercus	QURO	europe	NP	QURO	0	1	0	2.5	2.5	2.5	2.5	2.5	2.5	0	0	0
1	78	05_03	1	18_05_2015	138	Quercus	QURO	europe	NP	QURO	0	1	2.5	15	0	0	0	0	0	0	0	0
1	78	02_02	1	18_05_2015	138	Quercus	QURO	europe	NP	QURO	0	1	0	0	0	0	2.5	2.5	15	0	0	0
1	78	06_06	1	18_05_2015	138	Quercus	QURO	europe	NP	QURO	0	1	0	0	0	0	0	2.5	0	0	0	2.5
1	78	05_05	1	18_05_2015	138	Quercus	QURO	europe	NP	QURO	0	1	0	0	0	0	2.5	2.5	2.5	0	0	2.5
1	79	02_06	2	23_04_2015	113	Acer	ACPL	europe	O	ACPL_BEPA	0	2	0	0	0	0	0	0	0	0	0	0
1	79	04_06	2	23_04_2015	113	Acer	ACPL	europe	O	ACPL_BEPA	0	2	0	0	0	0	0	0	0	0	0	0
1	79	02_05	2	23_04_2015	113	Acer	ACPL	europe	O	ACPL_BEPA	0	2	0	0	0	0	0	0	0	0	0	0
1	79	05_05	2	23_04_2015	113	Acer	ACPL	europe	O	ACPL_BEPA	0	2	0	0	0	0	0	0	0	0	0	0
1	79	03_04	2	23_04_2015	113	Acer	ACPL	europe	O	ACPL_BEPA	0	2	0	0	0	0	0	0	0	0	0	0
1	79	06_04	2	23_04_2015	113	Acer	ACPL	europe	O	ACPL_BEPA	0	2	0	0	0	0	0	0	0	0	0	0
1	79	02_03	2	23_04_2015	113	Acer	ACPL	europe	O	ACPL_BEPA	0	2	0	0	0	0	0	0	0	0	0	0
1	79	04_03	2	23_04_2015	113	Acer	ACPL	europe	O	ACPL_BEPA	0	2	0	0	0	0	0	0	0	0	0	0
1	79	06_03	2	23_04_2015	113	Acer	ACPL	europe	O	ACPL_BEPA	0	2	0	0	0	0	0	0	0	0	0	0
1	79	02_02	2	23_04_2015	113	Acer	ACPL	europe	O	ACPL_BEPA	0	2	0	0	0	0	0	0	0	0	0	0
1	79	03_02	2	23_04_2015	113	Acer	ACPL	europe	O	ACPL_BEPA	0	2	0	0	0	0	0	0	0	0	0	0
1	79	05_02	2	23_04_2015	113	Acer	ACPL	europe	O	ACPL_BEPA	0	2	0	0	0	0	0	0	0	0	0	0
1	79	05_04	2	23_04_2015	113	Betula	BEPA	north_a	O	ACPL_BEPA	0	2	0	0	0	0	2.5	2.5	0	15	0	2.5
1	79	02_04	2	23_04_2015	113	Betula	BEPA	north_a	O	ACPL_BEPA	0	2	0	2.5	0	0	0	0	0	2.5	15	0
1	79	06_05	2	23_04_2015	113	Betula	BEPA	north_a	O	ACPL_BEPA	0	2	0	0	0	0	0	0	2.5	2.5	0	0
1	79	06_06	2	23_04_2015	113	Betula	BEPA	north_a	O	ACPL_BEPA	0	2	0	0	2.5	0	0	0	2.5	2.5	0	0
1	79	04_05	2	23_04_2015	113	Betula	BEPA	north_a	O	ACPL_BEPA	0	2	0	0	0	0	0	0	0	0	0	0
1	79	04_04	2	23_04_2015	113	Betula	BEPA	north_a	O	ACPL_BEPA	0	2	0	0	0	0	0	0	0	0	0	0
1	79	03_03	2	23_04_2015	113	Betula	BEPA	north_a	O	ACPL_BEPA	0	2	0	0	0	0	0	0	0	0	0	0
1	79	05_03	2	23_04_2015	113	Betula	BEPA	north_a	O	ACPL_BEPA	0	2	0	0	0	0	0	0	0	0	0	0
1	79	06_02	2	23_04_2015	113	Betula	BEPA	north_a	O	ACPL_BEPA	0	2	0	0	0	0	0	0	0	0	0	0
1	79	04_02	2	23_04_2015	113	Betula	BEPA	north_a	O	ACPL_BEPA	0	2	0	0	0	0	0	2.5	0	0	0	0
1	79	05_06	2	23_04_2015	113	Betula	BEPA	north_a	O	ACPL_BEPA	0	2	0	2.5	0	2.5	0	2.5	0	0	0	0
1	79	03_06	2	23_04_2015	113	Betula	BEPA	north_a	O	ACPL_BEPA	0	2	0	2.5	0	0	2.5	0	15	0	0	0
1	79	03_05	2	23_04_2015	113	Betula	BEPA	north_a	O	ACPL_BEPA	0	2	0	0	0	0	0	0	0	0	0	2.5
1	80	06_03	4	24_04_2015	114	Betula	BEPE	europe	NP	BEPE_LADE_PIAB_PISY	0.75	1	0	0	0	2.5	2.5	2.5	0	2.5	2.5	2.5
1	80	05_02	4	24_04_2015	114	Betula	BEPE	europe	NP	BEPE_LADE_PIAB_PISY	0.75	1	2.5	2.5	0	2.5	2.5	2.5	0	2.5	0	0
1	80	02_04	4	24_04_2015	114	Betula	BEPE	europe	NP	BEPE_LADE_PIAB_PISY	0.75	1	0	0	0	0	0	0	0	0	2.5	0
1	80	04_03	4	24_04_2015	114	Betula	BEPE	europe	NP	BEPE_LADE_PIAB_PISY	0.75	1	2.5	2.5	0	0	0	0	0	0	0	0
1	80	06_05	4	24_04_2015	114	Betula	BEPE	europe	NP	BEPE_LADE_PIAB_PISY	0.75	1	0	0	2.5	2.5	0	0	2.5	0	0	0
1	81	06_03	1	18_05_2015	138	Betula	BEPA	north_a	O	BEPA	0	1	2.5	0	0	2.5	0	2.5	2.5	0	0	0
1	81	05_02	1	24_04_2015	114	Betula	BEPA	north_a	O	BEPA	0	1	0	0	0	2.5	0	0	0	0	15	2.5
1	81	04_04	1	24_04_2015	114	Betula	BEPA	north_a	O	BEPA	0	1	0	0	0	0	0	0	0	0	15	15
1	81	02_02	1	24_04_2015	114	Betula	BEPA	north_a	O	BEPA	0	1	0	0	0	0	0	0	0	0	2.5	2.5
1	81	05_04	1	24_04_2015	114	Betula	BEPA	north_a	O	BEPA	0	1	0	0	0	0	0	2.5	2.5	0	2.5	15
1	81	05_06	1	24_04_2015	114	Betula	BEPA	north_a	O	BEPA	0	1	0	0	0	0	0	0	0	0	0	0
1	81	06_06	1	24_04_2015	114	Betula	BEPA	north_a	O	BEPA	0	1	0	0	0	0	0	0	0	0	0	0
1	81	03_05	1	24_04_2015	114	Betula	BEPA	north_a	O	BEPA	0	1	0	0	0	0	0	0	0	0	0	0
1	81	05_05	1	24_04_2015	114	Betula	BEPA	north_a	O	BEPA	0	1	0	0	0	0	0	0	0	0	0	0
1	81	02_04	1	24_04_2015	114	Betula	BEPA	north_a	O	BEPA	0	1	0	0	0	0	0	0	0	0	0	0
1	81	03_03	1	24_04_2015	114	Betula	BEPA	north_a	O	BEPA	0	1	0	0	0	0	0	0	0	0	0	0
1	81	04_03	1	24_04_2015	114	Betula	BEPA	north_a	O	BEPA	0	1	0	0	0	0	0	0	0	0	0	0
1	81	05_03	1	24_04_2015	114	Betula	BEPA	north_a	O	BEPA	0	1	0	0	0	0	0	0	0	0	0	0
1	81	03_02	1	24_04_2015	114	Betula	BEPA	north_a	O	BEPA	0	1	0	0	0	0	0	0	0	0	0	0
1	81	06_02	1	24_04_2015	114	Betula	BEPA	north_a	O	BEPA	0	1	0	0	0	0	0	0	0	0	0	0
1	81	02_06	1	24_04_2015	114	Betula	BEPA	north_a	O	BEPA	0	1	0	0	0	0	0	2.5	0	0	0	0
1	81	02_05	1	24_04_2015	114	Betula	BEPA	north_a	O	BEPA	0	1	0	0	0	2.5	0	0	0	0	0	0
1	81	03_04	1	24_04_2015	114	Betula	BEPA	north_a	O	BEPA	0	1	0	0	0	0	0	2.5	0	0	0	0
1	81	04_02	1	24_04_2015	114	Betula	BEPA	north_a	O	BEPA	0	1	0	0	0	0	0	0	2.5	0	0	0
1	81	04_05	1	24_04_2015	114	Betula	BEPA	north_a	O	BEPA	0	1	0	0	0	0	2.5	2.5	0	0	0	0
1	81	06_05	1	24_04_2015	114	Betula	BEPA	north_a	O	BEPA	0	1	0	0	0	0	0	2.5	2.5	0	0	0
1	81	04_06	1	24_04_2015	114	Betula	BEPA	north_a	O	BEPA	0	1	0	0	0	0	0	0	0	0	0	2.5
1	81	03_06	1	24_04_2015	114	Betula	BEPA	north_a	O	BEPA	0	1	0	0	0	0	0	2.5	0	0	0	2.5
1	81	06_04	1	24_04_2015	114	Betula	BEPA	north_a	O	BEPA	0	1	0	0	0	0	0	0	2.5	0	0	2.5
1	81	02_03	1	24_04_2015	114	Betula	BEPA	north_a	O	BEPA	0	1	2.5	0	2.5	0	0	0	0	0	0	2.5
1	82	04_02	4	07_05_2015	127	Acer	ACPL	europe	N	ACPL_QURO_LADE_PISY	0.5	2	2.5	2.5	2.5	0	0	0	15	15	2.5	2.5
1	82	04_06	4	07_05_2015	127	Acer	ACPL	europe	N	ACPL_QURO_LADE_PISY	0.5	2	0	0	0	0	2.5	0	2.5	2.5	2.5	0
1	82	06_04	4	07_05_2015	127	Acer	ACPL	europe	N	ACPL_QURO_LADE_PISY	0.5	2	2.5	0	0	0	0	2.5	2.5	2.5	0	0
1	82	02_05	4	07_05_2015	127	Acer	ACPL	europe	N	ACPL_QURO_LADE_PISY	0.5	2	0	0	0	0	0	0	0	0	15	0
1	82	05_05	4	07_05_2015	127	Acer	ACPL	europe	N	ACPL_QURO_LADE_PISY	0.5	2	0	0	0	0	0	0	0	0	2.5	0
1	82	02_04	4	07_05_2015	127	Acer	ACPL	europe	N	ACPL_QURO_LADE_PISY	0.5	2	15	0	0	0	0	0	15	0	0	2.5
1	82	03_02	4	07_05_2015	127	Quercus	QURO	europe	N	ACPL_QURO_LADE_PISY	0.5	2	0	0	0	0	0	0	2.5	2.5	2.5	0
1	82	02_06	4	07_05_2015	127	Quercus	QURO	europe	N	ACPL_QURO_LADE_PISY	0.5	2	0	0	0	0	0	0	0	0	0	0
1	82	03_04	4	07_05_2015	127	Quercus	QURO	europe	N	ACPL_QURO_LADE_PISY	0.5	2	0	0	0	0	0	0	0	0	0	0
1	82	05_03	4	07_05_2015	127	Quercus	QURO	europe	N	ACPL_QURO_LADE_PISY	0.5	2	0	0	0	0	0	0	0	0	0	0
1	82	04_05	4	07_05_2015	127	Quercus	QURO	europe	N	ACPL_QURO_LADE_PISY	0.5	2	0	0	0	2.5	0	0	0	0	0	0
1	82	06_06	4	07_05_2015	127	Quercus	QURO	europe	N	ACPL_QURO_LADE_PISY	0.5	2	0	0	0	2.5	0	2.5	0	0	0	0
1	83	02_02	2	28_04_2015	118	Betula	BEPE	europe	NP	BEPE_PISY	0.5	1	0	0	2.5	0	0	0	2.5	2.5	2.5	0
1	83	04_03	2	28_04_2015	118	Betula	BEPE	europe	NP	BEPE_PISY	0.5	1	0	0	0	0	0	0	0	2.5	2.5	15
1	83	06_03	2	28_04_2015	118	Betula	BEPE	europe	NP	BEPE_PISY	0.5	1	0	0	0	0	2.5	2.5	0	2.5	0	0
1	83	05_05	2	28_04_2015	118	Betula	BEPE	europe	NP	BEPE_PISY	0.5	1	0	0	0	0	0	2.5	2.5	0	2.5	0
1	83	03_06	2	28_04_2015	118	Betula	BEPE	europe	NP	BEPE_PISY	0.5	1	0	0	2.5	0	2.5	2.5	0	0	2.5	0
1	83	03_04	2	28_04_2015	118	Betula	BEPE	europe	NP	BEPE_PISY	0.5	1	2.5	2.5	2.5	2.5	0	2.5	2.5	0	2.5	0
1	83	06_04	2	28_04_2015	118	Betula	BEPE	europe	NP	BEPE_PISY	0.5	1	0	0	0	2.5	2.5	0	2.5	0	2.5	2.5
1	83	02_05	2	28_04_2015	118	Betula	BEPE	europe	NP	BEPE_PISY	0.5	1	0	0	0	0	0	2.5	2.5	0	0	0
1	83	05_02	2	28_04_2015	118	Betula	BEPE	europe	NP	BEPE_PISY	0.5	1	0	0	2.5	0	2.5	0	0	0	0	0
1	83	04_02	2	28_04_2015	118	Betula	BEPE	europe	NP	BEPE_PISY	0.5	1	2.5	2.5	2.5	0	0	0	0	0	0	0
1	83	04_05	2	28_04_2015	118	Betula	BEPE	europe	NP	BEPE_PISY	0.5	1	2.5	0	0	2.5	2.5	0	2.5	0	0	0
1	83	03_03	2	28_04_2015	118	Betula	BEPE	europe	NP	BEPE_PISY	0.5	1	0	0	0	0	2.5	0	0	0	0	2.5
1	83	05_06	2	28_04_2015	118	Betula	BEPE	europe	NP	BEPE_PISY	0.5	1	0	2.5	2.5	0	0	15	0	0	0	2.5
1	84	04_04	4	11_05_2015	131	Acer	ACPL	europe	O	ACPL_BEPE_QURO_LADE	0.5	3	2.5	0	0	2.5	0	2.5	2.5	2.5	2.5	0
1	84	04_06	4	11_05_2015	131	Acer	ACPL	europe	O	ACPL_BEPE_QURO_LADE	0.5	3	0	0	0	0	2.5	0	0	2.5	2.5	2.5
1	84	06_04	4	11_05_2015	131	Acer	ACPL	europe	O	ACPL_BEPE_QURO_LADE	0.5	3	0	0	2.5	2.5	0	0	0	2.5	2.5	2.5
1	84	03_02	4	11_05_2015	131	Acer	ACPL	europe	O	ACPL_BEPE_QURO_LADE	0.5	3	2.5	0	0	0	0	0	0	0	2.5	0
1	84	02_06	4	11_05_2015	131	Acer	ACPL	europe	O	ACPL_BEPE_QURO_LADE	0.5	3	0	0	2.5	15	0	2.5	0	0	2.5	0
1	84	05_02	4	11_05_2015	131	Acer	ACPL	europe	O	ACPL_BEPE_QURO_LADE	0.5	3	0	0	0	2.5	2.5	2.5	0	0	0	2.5
1	84	02_02	4	11_05_2015	131	Betula	BEPE	europe	O	ACPL_BEPE_QURO_LADE	0.25	3	15	2.5	2.5	2.5	2.5	2.5	2.5	2.5	15	2.5
1	84	04_03	4	11_05_2015	131	Betula	BEPE	europe	O	ACPL_BEPE_QURO_LADE	0.25	3	0	0	0	0	0	2.5	2.5	2.5	2.5	0
1	84	05_04	4	11_05_2015	131	Betula	BEPE	europe	O	ACPL_BEPE_QURO_LADE	0.5	3	0	15	0	2.5	0	0	2.5	2.5	2.5	0
1	84	03_06	4	11_05_2015	131	Betula	BEPE	europe	O	ACPL_BEPE_QURO_LADE	0.5	3	2.5	0	0	0	2.5	2.5	0	2.5	2.5	2.5
1	84	04_05	4	11_05_2015	131	Betula	BEPE	europe	O	ACPL_BEPE_QURO_LADE	0.5	3	2.5	2.5	2.5	0	2.5	2.5	0	2.5	2.5	2.5
1	84	02_04	4	11_05_2015	131	Betula	BEPE	europe	O	ACPL_BEPE_QURO_LADE	0.5	3	15	0	2.5	2.5	2.5	2.5	0	0	2.5	2.5
1	84	05_05	4	11_05_2015	131	Quercus	QURO	europe	O	ACPL_BEPE_QURO_LADE	0.25	3	0	2.5	0	0	0	0	2.5	2.5	15	0
1	84	03_05	4	11_05_2015	131	Quercus	QURO	europe	O	ACPL_BEPE_QURO_LADE	0.25	3	0	0	0	0	0	2.5	2.5	2.5	15	2.5
1	84	02_03	4	11_05_2015	131	Quercus	QURO	europe	O	ACPL_BEPE_QURO_LADE	0.5	3	2.5	0	0	2.5	0	2.5	0	0	2.5	2.5
1	84	06_06	4	11_05_2015	131	Quercus	QURO	europe	O	ACPL_BEPE_QURO_LADE	0.5	3	0	0	0	0	0	0	0	0	0	0
1	84	06_02	4	11_05_2015	131	Quercus	QURO	europe	O	ACPL_BEPE_QURO_LADE	0.5	3	0	0	0	0	0	0	0	0	0	0
1	84	05_03	4	11_05_2015	131	Quercus	QURO	europe	O	ACPL_BEPE_QURO_LADE	0.5	3	0	0	0	0	2.5	0	2.5	0	0	2.5
1	85	05_04	1	28_04_2015	118	Acer	ACPL	europe	NP	ACPL	0	1	2.5	0	0	0	0	2.5	15	2.5	0	0
1	85	04_03	1	28_04_2015	118	Acer	ACPL	europe	NP	ACPL	0	1	0	0	0	0	0	0	0	0	15	0
1	85	06_06	1	28_04_2015	118	Acer	ACPL	europe	NP	ACPL	0	1	0	2.5	0	0	0	0	0	0	15	15
1	85	04_05	1	28_04_2015	118	Acer	ACPL	europe	NP	ACPL	0	1	0	0	0	0	0	0	0	0	2.5	0
1	85	05_03	1	28_04_2015	118	Acer	ACPL	europe	NP	ACPL	0	1	0	0	0	0	0	0	0	0	2.5	0
1	85	06_03	1	28_04_2015	118	Acer	ACPL	europe	NP	ACPL	0	1	0	0	0	0	0	0	0	0	2.5	0
1	85	06_02	1	28_04_2015	118	Acer	ACPL	europe	NP	ACPL	0	1	2.5	0	2.5	2.5	2.5	2.5	0	0	2.5	0
1	85	04_06	1	28_04_2015	118	Acer	ACPL	europe	NP	ACPL	0	1	0	0	0	0	0	0	0	0	0	0
1	85	05_06	1	28_04_2015	118	Acer	ACPL	europe	NP	ACPL	0	1	0	0	0	0	0	0	0	0	0	0
1	85	03_05	1	28_04_2015	118	Acer	ACPL	europe	NP	ACPL	0	1	0	0	0	0	0	0	0	0	0	0
1	85	06_05	1	28_04_2015	118	Acer	ACPL	europe	NP	ACPL	0	1	0	0	0	0	0	0	0	0	0	0
1	85	02_04	1	28_04_2015	118	Acer	ACPL	europe	NP	ACPL	0	1	0	0	0	0	0	0	0	0	0	0
1	85	03_04	1	28_04_2015	118	Acer	ACPL	europe	NP	ACPL	0	1	0	0	0	0	0	0	0	0	0	0
1	85	06_04	1	28_04_2015	118	Acer	ACPL	europe	NP	ACPL	0	1	0	0	0	0	0	0	0	0	0	0
1	85	02_03	1	28_04_2015	118	Acer	ACPL	europe	NP	ACPL	0	1	0	0	0	0	0	0	0	0	0	0
1	85	03_02	1	28_04_2015	118	Acer	ACPL	europe	NP	ACPL	0	1	0	0	0	0	0	0	0	0	0	0
1	85	05_02	1	28_04_2015	118	Acer	ACPL	europe	NP	ACPL	0	1	0	0	0	0	0	0	0	0	0	0
1	85	02_06	1	28_04_2015	118	Acer	ACPL	europe	NP	ACPL	0	1	2.5	0	0	0	0	0	0	0	0	0
1	85	02_05	1	28_04_2015	118	Acer	ACPL	europe	NP	ACPL	0	1	0	0	0	0	0	2.5	0	0	0	0
1	85	05_05	1	28_04_2015	118	Acer	ACPL	europe	NP	ACPL	0	1	2.5	0	0	0	0	0	0	0	0	0
1	85	03_03	1	28_04_2015	118	Acer	ACPL	europe	NP	ACPL	0	1	0	0	0	0	2.5	0	0	0	0	0
1	85	02_02	1	28_04_2015	118	Acer	ACPL	europe	NP	ACPL	0	1	0	0	2.5	0	0	0	0	0	0	0
1	85	04_04	1	28_04_2015	118	Acer	ACPL	europe	NP	ACPL	0	1	0	0	0	0	0	15	0	0	0	0
1	85	03_06	1	28_04_2015	118	Acer	ACPL	europe	NP	ACPL	0	1	0	0	0	0	0	0	0	0	0	2.5
1	85	04_02	1	28_04_2015	118	Acer	ACPL	europe	NP	ACPL	0	1	0	0	0	0	0	0	0	0	0	2.5
1	86	03_06	2	20_04_2015	110	Acer	ACPL	europe	NP	ACPL_BEPE	0	2	0	0	0	0	0	0	0	0	0	0
1	86	05_06	2	20_04_2015	110	Acer	ACPL	europe	NP	ACPL_BEPE	0	2	0	0	0	0	0	0	0	0	0	0
1	86	02_05	2	20_04_2015	110	Acer	ACPL	europe	NP	ACPL_BEPE	0	2	0	0	0	0	0	0	0	0	0	0
1	86	05_05	2	20_04_2015	110	Acer	ACPL	europe	NP	ACPL_BEPE	0	2	0	0	0	0	0	0	0	0	0	0
1	86	04_04	2	20_04_2015	110	Acer	ACPL	europe	NP	ACPL_BEPE	0	2	0	0	0	0	0	0	0	0	0	0
1	86	06_04	2	20_04_2015	110	Acer	ACPL	europe	NP	ACPL_BEPE	0	2	0	0	0	0	0	0	0	0	0	0
1	86	02_03	2	20_04_2015	110	Acer	ACPL	europe	NP	ACPL_BEPE	0	2	0	0	0	0	0	0	0	0	0	0
1	86	04_03	2	20_04_2015	110	Acer	ACPL	europe	NP	ACPL_BEPE	0	2	0	0	0	0	0	0	0	0	0	0
1	86	03_02	2	20_04_2015	110	Acer	ACPL	europe	NP	ACPL_BEPE	0	2	0	0	0	0	0	0	0	0	0	0
1	86	05_02	2	20_04_2015	110	Acer	ACPL	europe	NP	ACPL_BEPE	0	2	15	2.5	0	0	0	2.5	0	0	0	0
1	86	06_02	2	20_04_2015	110	Betula	BEPE	europe	NP	ACPL_BEPE	0	2	2.5	0	2.5	0	15	0	2.5	2.5	2.5	0
1	86	04_05	2	20_04_2015	110	Betula	BEPE	europe	NP	ACPL_BEPE	0	2	2.5	2.5	0	0	0	0	2.5	2.5	2.5	2.5
1	86	05_03	2	20_04_2015	110	Betula	BEPE	europe	NP	ACPL_BEPE	0	2	0	0	0	2.5	2.5	2.5	0	2.5	2.5	2.5
1	86	03_05	2	20_04_2015	110	Betula	BEPE	europe	NP	ACPL_BEPE	0	2	0	0	0	2.5	2.5	2.5	2.5	2.5	0	0
1	86	02_02	2	20_04_2015	110	Betula	BEPE	europe	NP	ACPL_BEPE	0	2	0	2.5	0	0	0	2.5	0	2.5	0	2.5
1	86	06_06	2	20_04_2015	110	Betula	BEPE	europe	NP	ACPL_BEPE	0	2	0	0	0	0	2.5	0	2.5	0	2.5	0
1	86	02_06	2	20_04_2015	110	Betula	BEPE	europe	NP	ACPL_BEPE	0	2	0	0	0	15	0	0	2.5	0	2.5	0
1	86	04_06	2	20_04_2015	110	Betula	BEPE	europe	NP	ACPL_BEPE	0	2	0	2.5	2.5	0	0	2.5	2.5	0	2.5	2.5
1	86	02_04	2	20_04_2015	110	Betula	BEPE	europe	NP	ACPL_BEPE	0	2	2.5	2.5	2.5	15	0	2.5	2.5	0	2.5	2.5
1	86	05_04	2	20_04_2015	110	Betula	BEPE	europe	NP	ACPL_BEPE	0	2	0	0	0	0	0	0	0	0	0	0
1	86	03_03	2	20_04_2015	110	Betula	BEPE	europe	NP	ACPL_BEPE	0	2	0	0	0	0	0	0	0	0	0	2.5
1	86	04_02	2	20_04_2015	110	Betula	BEPE	europe	NP	ACPL_BEPE	0	2	0	2.5	0	0	0	2.5	2.5	0	0	2.5
1	86	03_04	2	27_04_2015	117	Acer	ACPL	europe	NP	ACPL_BEPE	0	2	0	0	0	0	0	0	0	0	0	0
1	86	06_05	2	27_04_2015	117	Acer	ACPL	europe	NP	ACPL_BEPE	0	2	0	0	0	0	0	0	0	0	0	0
1	86	06_03	2	27_04_2015	117	Acer	ACPL	europe	NP	ACPL_BEPE	0	2	0	0	0	0	0	2.5	0	0	0	0
1	88	03_03	2	21_04_2015	111	Acer	ACPL	europe	NP	ACPL_PIAB	0.5	1	0	0	0	0	0	2.5	0	2.5	0	0
1	88	02_06	2	21_04_2015	111	Acer	ACPL	europe	NP	ACPL_PIAB	0.5	1	0	0	0	0	0	0	0	0	0	0
1	88	04_06	2	21_04_2015	111	Acer	ACPL	europe	NP	ACPL_PIAB	0.5	1	0	0	0	0	0	0	0	0	0	0
1	88	05_05	2	21_04_2015	111	Acer	ACPL	europe	NP	ACPL_PIAB	0.5	1	0	0	0	0	0	0	0	0	0	0
1	88	06_05	2	21_04_2015	111	Acer	ACPL	europe	NP	ACPL_PIAB	0.5	1	0	0	0	0	0	0	0	0	0	0
1	88	02_04	2	21_04_2015	111	Acer	ACPL	europe	NP	ACPL_PIAB	0.5	1	0	0	0	0	0	0	0	0	0	0
1	88	05_04	2	21_04_2015	111	Acer	ACPL	europe	NP	ACPL_PIAB	0.5	1	0	0	0	0	0	0	0	0	0	0
1	88	04_03	2	21_04_2015	111	Acer	ACPL	europe	NP	ACPL_PIAB	0.5	1	0	0	0	0	0	0	0	0	0	0
1	88	02_02	2	21_04_2015	111	Acer	ACPL	europe	NP	ACPL_PIAB	0.5	1	2.5	0	0	0	0	0	0	0	0	0
1	88	04_02	2	21_04_2015	111	Acer	ACPL	europe	NP	ACPL_PIAB	0.5	1	0	0	0	2.5	0	0	0	0	0	0
1	88	06_03	2	21_04_2015	111	Acer	ACPL	europe	NP	ACPL_PIAB	0.5	1	0	0	0	0	0	0	0	0	0	2.5
1	88	06_06	2	27_04_2015	117	Acer	ACPL	europe	NP	ACPL_PIAB	0.5	1	0	0	0	0	0	0	0	0	0	0
1	88	03_05	2	27_04_2015	117	Acer	ACPL	europe	NP	ACPL_PIAB	0.5	1	0	0	0	0	0	0	0	0	0	0
1	89	03_05	1	21_04_2015	111	Betula	BEPE	europe	NP	BEPE	0	1	0	2.5	2.5	2.5	0	2.5	0	15	2.5	0
1	89	03_06	1	21_04_2015	111	Betula	BEPE	europe	NP	BEPE	0	1	0	0	0	0	0	0	0	2.5	0	0
1	89	05_06	1	21_04_2015	111	Betula	BEPE	europe	NP	BEPE	0	1	2.5	0	0	0	0	0	0	2.5	0	0
1	89	04_02	1	21_04_2015	111	Betula	BEPE	europe	NP	BEPE	0	1	0	0	0	2.5	0	0	0	2.5	0	0
1	89	04_03	1	21_04_2015	111	Betula	BEPE	europe	NP	BEPE	0	1	2.5	0	0	0	0	2.5	0	2.5	0	0
1	89	02_02	1	21_04_2015	111	Betula	BEPE	europe	NP	BEPE	0	1	0	0	0	0	2.5	2.5	0	2.5	0	0
1	89	06_02	1	21_04_2015	111	Betula	BEPE	europe	NP	BEPE	0	1	0	0	2.5	0	2.5	0	2.5	2.5	0	0
1	89	04_06	1	21_04_2015	111	Betula	BEPE	europe	NP	BEPE	0	1	0	2.5	37.5	0	2.5	0	2.5	2.5	0	0
1	89	03_04	1	21_04_2015	111	Betula	BEPE	europe	NP	BEPE	0	1	0	2.5	0	0	2.5	0	0	2.5	0	2.5
1	89	05_02	1	21_04_2015	111	Betula	BEPE	europe	NP	BEPE	0	1	2.5	2.5	2.5	0	0	15	0	2.5	0	2.5
1	89	05_03	1	21_04_2015	111	Betula	BEPE	europe	NP	BEPE	0	1	2.5	2.5	0	0	0	2.5	2.5	0	15	0
1	89	05_05	1	21_04_2015	111	Betula	BEPE	europe	NP	BEPE	0	1	0	0	0	0	2.5	0	2.5	0	2.5	0
1	89	06_03	1	21_04_2015	111	Betula	BEPE	europe	NP	BEPE	0	1	0	0	0	2.5	0	2.5	2.5	0	2.5	0
1	89	02_04	1	21_04_2015	111	Betula	BEPE	europe	NP	BEPE	0	1	0	2.5	2.5	2.5	2.5	0	2.5	0	2.5	0
1	89	06_05	1	21_04_2015	111	Betula	BEPE	europe	NP	BEPE	0	1	0	0	0	0	0	0	0	0	0	0
1	89	06_04	1	21_04_2015	111	Betula	BEPE	europe	NP	BEPE	0	1	0	0	0	0	0	0	0	0	0	0
1	89	02_03	1	21_04_2015	111	Betula	BEPE	europe	NP	BEPE	0	1	0	0	0	0	0	0	0	0	0	0
1	89	02_06	1	21_04_2015	111	Betula	BEPE	europe	NP	BEPE	0	1	0	0	0	0	0	2.5	0	0	0	0
1	89	03_02	1	21_04_2015	111	Betula	BEPE	europe	NP	BEPE	0	1	0	2.5	0	0	0	0	0	0	0	0
1	89	03_03	1	21_04_2015	111	Betula	BEPE	europe	NP	BEPE	0	1	2.5	0	2.5	0	0	0	0	0	0	0
1	89	04_04	1	21_04_2015	111	Betula	BEPE	europe	NP	BEPE	0	1	2.5	0	0	2.5	0	0	2.5	0	0	0
1	89	02_05	1	21_04_2015	111	Betula	BEPE	europe	NP	BEPE	0	1	0	2.5	0	0	2.5	2.5	2.5	0	0	0
1	89	05_04	1	21_04_2015	111	Betula	BEPE	europe	NP	BEPE	0	1	0	0	0	2.5	0	0	2.5	0	0	2.5
1	89	06_06	1	21_04_2015	111	Betula	BEPE	europe	NP	BEPE	0	1	0	0	0	2.5	0	2.5	2.5	0	0	2.5
1	89	04_05	1	21_04_2015	111	Betula	BEPE	europe	NP	BEPE	0	1	2.5	15	0	0	2.5	0	0	0	0	2.5
1	90	06_04	2	18_05_2015	138	Acer	ACSA	north_a	O	ACSA_PIGL	0.5	1	87.5	87.5	2.5	2.5	2.5	2.5	0	0	2.5	2.5
1	90	06_06	2	21_04_2015	111	Acer	ACSA	north_a	O	ACSA_PIGL	0.5	1	0	0	0	0	0	0	0	0	0	0
1	90	02_04	2	21_04_2015	111	Acer	ACSA	north_a	O	ACSA_PIGL	0.5	1	0	0	0	0	0	0	0	0	0	0
1	90	02_03	2	21_04_2015	111	Acer	ACSA	north_a	O	ACSA_PIGL	0.5	1	0	0	0	0	0	0	0	0	0	0
1	90	04_03	2	21_04_2015	111	Acer	ACSA	north_a	O	ACSA_PIGL	0.5	1	0	0	0	0	0	0	0	0	0	0
1	90	03_02	2	21_04_2015	111	Acer	ACSA	north_a	O	ACSA_PIGL	0.5	1	0	0	0	0	0	0	0	0	0	0
1	90	05_02	2	21_04_2015	111	Acer	ACSA	north_a	O	ACSA_PIGL	0.5	1	0	0	0	0	0	0	0	0	0	0
1	90	05_05	2	21_04_2015	111	Acer	ACSA	north_a	O	ACSA_PIGL	0.5	1	0	2.5	0	0	0	0	0	0	0	0
1	90	04_06	2	21_04_2015	111	Acer	ACSA	north_a	O	ACSA_PIGL	0.5	1	0	2.5	2.5	0	0	0	0	0	0	0
1	90	02_06	2	27_04_2015	117	Acer	ACSA	north_a	O	ACSA_PIGL	0.5	1	0	0	0	0	0	0	0	0	0	0
1	90	03_05	2	27_04_2015	117	Acer	ACSA	north_a	O	ACSA_PIGL	0.5	1	0	0	0	0	0	0	0	0	0	0
1	90	03_04	2	27_04_2015	117	Acer	ACSA	north_a	O	ACSA_PIGL	0.5	1	0	0	0	0	0	0	0	0	0	0
1	90	06_03	2	27_04_2015	117	Acer	ACSA	north_a	O	ACSA_PIGL	0.5	1	2.5	2.5	2.5	0	0	0	0	0	0	0
1	91	06_05	4	22_04_2015	112	Acer	ACPL	europe	NP	ACPL_LADE_PIAB_PISY	0.75	1	0	0	0	0	0	0	0	0	0	0
1	91	04_04	4	22_04_2015	112	Acer	ACPL	europe	NP	ACPL_LADE_PIAB_PISY	0.75	1	0	0	0	0	0	0	0	0	0	0
1	91	04_03	4	22_04_2015	112	Acer	ACPL	europe	NP	ACPL_LADE_PIAB_PISY	0.75	1	0	0	0	0	0	0	0	0	0	0
1	91	03_02	4	22_04_2015	112	Acer	ACPL	europe	NP	ACPL_LADE_PIAB_PISY	0.75	1	0	0	0	0	0	0	0	0	0	0
1	91	05_02	4	22_04_2015	112	Acer	ACPL	europe	NP	ACPL_LADE_PIAB_PISY	0.75	1	0	0	0	0	0	0	0	0	0	0
1	91	05_06	4	22_04_2015	112	Acer	ACPL	europe	NP	ACPL_LADE_PIAB_PISY	0.75	1	0	2.5	0	0	0	0	0	0	0	2.5
1	92	04_06	4	05_05_2015	125	Betula	BEPE	europe	O	BEPE_QURO_PIAB_PISY	0.5	2	0	2.5	2.5	2.5	2.5	2.5	0	15	0	0
1	92	02_03	4	05_05_2015	125	Betula	BEPE	europe	O	BEPE_QURO_PIAB_PISY	0.5	2	0	0	2.5	15	0	15	2.5	2.5	2.5	0
1	92	03_02	4	05_05_2015	125	Betula	BEPE	europe	O	BEPE_QURO_PIAB_PISY	0.5	2	0	2.5	2.5	0	2.5	0	0	2.5	2.5	2.5
1	92	06_02	4	05_05_2015	125	Betula	BEPE	europe	O	BEPE_QURO_PIAB_PISY	0.5	2	2.5	15	15	15	2.5	0	2.5	2.5	2.5	2.5
1	92	05_04	4	05_05_2015	125	Betula	BEPE	europe	O	BEPE_QURO_PIAB_PISY	0.5	2	2.5	0	0	2.5	2.5	2.5	0	0	2.5	2.5
1	92	04_03	4	05_05_2015	125	Betula	BEPE	europe	O	BEPE_QURO_PIAB_PISY	0.5	2	15	15	2.5	0	2.5	0	0	0	0	0
1	92	02_05	4	05_05_2015	125	Quercus	QURO	europe	O	BEPE_QURO_PIAB_PISY	0.5	2	0	0	0	0	0	0	0	0	0	0
1	92	06_03	4	05_05_2015	125	Quercus	QURO	europe	O	BEPE_QURO_PIAB_PISY	0.5	2	0	0	0	0	0	0	0	0	0	0
1	92	05_03	4	18_05_2015	138	Quercus	QURO	europe	O	BEPE_QURO_PIAB_PISY	0.5	2	0	0	0	2.5	2.5	0	2.5	2.5	2.5	2.5
1	92	04_04	4	18_05_2015	138	Quercus	QURO	europe	O	BEPE_QURO_PIAB_PISY	0.5	2	0	0	0	0	2.5	2.5	0	2.5	0	2.5
1	92	06_05	4	18_05_2015	138	Quercus	QURO	europe	O	BEPE_QURO_PIAB_PISY	0.5	2	0	0	0	2.5	2.5	0	0	0	2.5	2.5
1	94	04_05	6	05_05_2015	125	Acer	ACPL	europe	O	6_Angio	0	6	0	0	0	2.5	0	2.5	2.5	15	2.5	2.5
1	94	06_04	6	05_05_2015	125	Acer	ACPL	europe	O	6_Angio	0	6	2.5	0	0	0	2.5	0	2.5	2.5	2.5	2.5
1	94	03_02	6	05_05_2015	125	Acer	ACPL	europe	O	6_Angio	0	6	0	0	0	0	0	0	0	0	0	0
1	94	05_03	6	05_05_2015	125	Acer	ACPL	europe	O	6_Angio	0	6	0	0	0	2.5	0	0	0	0	0	0
1	94	02_06	6	05_05_2015	125	Acer	ACPL	europe	O	6_Angio	0	6	15	0	0	0	0	2.5	0	0	0	0
1	94	05_04	6	05_05_2015	125	Acer	ACSA	north_a	O	6_Angio	0	6	2.5	2.5	0	2.5	2.5	2.5	0	0	15	0
1	94	03_05	6	05_05_2015	125	Acer	ACSA	north_a	O	6_Angio	0	6	0	2.5	0	0	0	0	0	0	2.5	0
1	94	02_03	6	05_05_2015	125	Acer	ACSA	north_a	O	6_Angio	0	6	2.5	2.5	2.5	0	2.5	0	0	0	0	0
1	94	05_06	6	05_05_2015	125	Acer	ACSA	north_a	O	6_Angio	0	6	2.5	2.5	0	2.5	0	0	0	0	0	2.5
1	94	03_03	6	05_05_2015	125	Betula	BEPA	north_a	O	6_Angio	0	6	0	2.5	0	0	0	2.5	0	15	2.5	0
1	94	04_02	6	05_05_2015	125	Betula	BEPA	north_a	O	6_Angio	0	6	0	0	2.5	0	0	2.5	2.5	15	2.5	2.5
1	94	05_05	6	05_05_2015	125	Betula	BEPA	north_a	O	6_Angio	0	6	2.5	0	0	2.5	15	15	2.5	2.5	0	0
1	94	06_03	6	05_05_2015	125	Betula	BEPA	north_a	O	6_Angio	0	6	2.5	0	0	2.5	2.5	15	2.5	0	2.5	2.5
1	94	02_02	6	05_05_2015	125	Betula	BEPE	europe	O	6_Angio	0	6	15	0	0	2.5	2.5	0	0	0	2.5	0
1	94	04_04	6	05_05_2015	125	Betula	BEPE	europe	O	6_Angio	0	6	0	0	2.5	0	2.5	0	0	0	0	0
1	94	05_02	6	05_05_2015	125	Betula	BEPE	europe	O	6_Angio	0	6	15	0	2.5	2.5	0	2.5	2.5	0	0	0
1	94	06_05	6	05_05_2015	125	Betula	BEPE	europe	O	6_Angio	0	6	2.5	0	0	2.5	0	2.5	2.5	0	0	2.5
1	94	02_04	6	05_05_2015	125	Quercus	QURO	europe	O	6_Angio	0	6	0	0	0	0	0	0	0	0	0	0
1	94	06_02	6	05_05_2015	125	Quercus	QURO	europe	O	6_Angio	0	6	0	0	0	0	0	0	0	0	0	0
1	94	04_03	6	05_05_2015	125	Quercus	QURO	europe	O	6_Angio	0	6	2.5	0	0	2.5	0	0	0	0	0	0
1	94	04_06	6	05_05_2015	125	Quercus	QURU	north_a	O	6_Angio	0	6	0	0	0	0	0	0	0	0	0	0
1	94	06_06	6	05_05_2015	125	Quercus	QURU	north_a	O	6_Angio	0	6	0	0	0	0	0	0	0	0	0	0
1	94	02_05	6	05_05_2015	125	Quercus	QURU	north_a	O	6_Angio	0	6	0	0	0	0	0	0	0	0	0	0
1	94	03_04	6	05_05_2015	125	Quercus	QURU	north_a	O	6_Angio	0	6	0	0	0	0	0	0	0	0	0	0
1	94	03_06	6	18_05_2015	138	Quercus	QURO	europe	O	6_Angio	0	6	0	0	0	0	0	0	0	0	0	0
1	96	05_02	2	06_05_2015	126	Quercus	QURO	europe	P	LADE_QURO	0.5	1	0	0	15	2.5	2.5	2.5	2.5	0	2.5	0
1	96	02_06	2	06_05_2015	126	Quercus	QURO	europe	P	LADE_QURO	0.5	1	0	0	0	0	0	0	0	0	0	0
1	96	04_06	2	06_05_2015	126	Quercus	QURO	europe	P	LADE_QURO	0.5	1	0	0	0	0	0	0	0	0	0	0
1	96	05_05	2	06_05_2015	126	Quercus	QURO	europe	P	LADE_QURO	0.5	1	0	0	0	0	0	0	0	0	0	0
1	96	06_04	2	06_05_2015	126	Quercus	QURO	europe	P	LADE_QURO	0.5	1	0	0	0	0	0	0	0	0	0	0
1	96	03_03	2	06_05_2015	126	Quercus	QURO	europe	P	LADE_QURO	0.5	1	0	0	0	0	0	0	0	0	0	0
1	96	06_02	2	06_05_2015	126	Quercus	QURO	europe	P	LADE_QURO	0.5	1	0	0	0	0	0	0	0	0	0	0
1	96	03_05	2	06_05_2015	126	Quercus	QURO	europe	P	LADE_QURO	0.5	1	0	0	0	0	2.5	0	0	0	0	0
1	96	04_04	2	06_05_2015	126	Quercus	QURO	europe	P	LADE_QURO	0.5	1	2.5	0	0	0	0	0	0	0	0	0
1	96	06_06	2	06_05_2015	126	Quercus	QURO	europe	P	LADE_QURO	0.5	1	2.5	0	0	0	0	2.5	0	0	0	0
1	96	02_04	2	18_05_2015	138	Quercus	QURO	europe	P	LADE_QURO	0.5	1	0	0	2.5	2.5	0	0	15	15	2.5	0
1	96	04_03	2	18_05_2015	138	Quercus	QURO	europe	P	LADE_QURO	0.5	1	0	0	0	0	0	0	0	0	2.5	2.5
1	97	04_04	4	24_04_2015	114	Acer	ACPL	europe	NP	ACPL_LADE_PIAB_PISY	0.75	1	0	0	0	0	2.5	0	0	2.5	0	0
1	97	05_06	4	24_04_2015	114	Acer	ACPL	europe	NP	ACPL_LADE_PIAB_PISY	0.75	1	0	0	0	0	0	0	0	0	0	0
1	97	06_05	4	24_04_2015	114	Acer	ACPL	europe	NP	ACPL_LADE_PIAB_PISY	0.75	1	0	0	0	0	0	0	0	0	0	0
1	97	04_03	4	24_04_2015	114	Acer	ACPL	europe	NP	ACPL_LADE_PIAB_PISY	0.75	1	0	0	0	0	0	0	0	0	0	0
1	97	05_02	4	24_04_2015	114	Acer	ACPL	europe	NP	ACPL_LADE_PIAB_PISY	0.75	1	0	0	0	0	0	0	0	0	0	0
1	97	03_02	4	27_04_2015	117	Acer	ACPL	europe	NP	ACPL_LADE_PIAB_PISY	0.75	1	0	0	0	0	0	0	0	0	0	0
1	98	02_02	2	06_05_2015	126	Betula	BEPE	europe	O	BEPE_QURO	0	2	0	0	0	2.5	0	0	0	15	2.5	0
1	98	06_06	2	06_05_2015	126	Betula	BEPE	europe	O	BEPE_QURO	0	2	2.5	2.5	0	0	0	2.5	2.5	2.5	2.5	0
1	98	03_04	2	06_05_2015	126	Betula	BEPE	europe	O	BEPE_QURO	0	2	2.5	0	0	2.5	0	0	0	2.5	2.5	2.5
1	98	03_03	2	06_05_2015	126	Betula	BEPE	europe	O	BEPE_QURO	0	2	2.5	0	2.5	0	0	0	0	2.5	0	0
1	98	03_06	2	06_05_2015	126	Betula	BEPE	europe	O	BEPE_QURO	0	2	2.5	2.5	2.5	2.5	2.5	2.5	0	2.5	0	0
1	98	04_05	2	06_05_2015	126	Betula	BEPE	europe	O	BEPE_QURO	0	2	0	2.5	0	0	2.5	2.5	0	0	15	0
1	98	04_03	2	06_05_2015	126	Betula	BEPE	europe	O	BEPE_QURO	0	2	2.5	0	0	2.5	2.5	15	0	0	2.5	0
1	98	06_05	2	06_05_2015	126	Betula	BEPE	europe	O	BEPE_QURO	0	2	2.5	0	2.5	2.5	0	2.5	2.5	0	2.5	2.5
1	98	05_04	2	06_05_2015	126	Betula	BEPE	europe	O	BEPE_QURO	0	2	0	0	0	0	0	0	0	0	0	0
1	98	05_02	2	06_05_2015	126	Betula	BEPE	europe	O	BEPE_QURO	0	2	0	2.5	2.5	2.5	0	0	0	0	0	0
1	98	02_05	2	06_05_2015	126	Betula	BEPE	europe	O	BEPE_QURO	0	2	0	0	2.5	2.5	0	2.5	2.5	0	0	2.5
1	98	06_03	2	06_05_2015	126	Betula	BEPE	europe	O	BEPE_QURO	0	2	2.5	2.5	0	2.5	2.5	2.5	0	0	0	15
1	98	03_05	2	06_05_2015	126	Quercus	QURO	europe	O	BEPE_QURO	0	2	37.5	0	0	0	2.5	2.5	37.5	37.5	37.5	0
1	98	02_06	2	06_05_2015	126	Quercus	QURO	europe	O	BEPE_QURO	0	2	0	0	0	2.5	0	0	0	0	2.5	0
1	98	05_06	2	06_05_2015	126	Quercus	QURO	europe	O	BEPE_QURO	0	2	2.5	2.5	2.5	0	0	0	0	0	2.5	0
1	98	02_04	2	06_05_2015	126	Quercus	QURO	europe	O	BEPE_QURO	0	2	0	0	0	0	0	0	0	0	0	0
1	98	04_04	2	06_05_2015	126	Quercus	QURO	europe	O	BEPE_QURO	0	2	0	0	0	0	0	0	0	0	0	0
1	98	06_04	2	06_05_2015	126	Quercus	QURO	europe	O	BEPE_QURO	0	2	0	0	0	0	0	0	0	0	0	0
1	98	02_03	2	06_05_2015	126	Quercus	QURO	europe	O	BEPE_QURO	0	2	0	0	0	0	0	0	0	0	0	0
1	98	03_02	2	06_05_2015	126	Quercus	QURO	europe	O	BEPE_QURO	0	2	0	0	0	0	0	0	0	0	0	0
1	98	04_06	2	18_05_2015	138	Quercus	QURO	europe	O	BEPE_QURO	0	2	0	0	0	0	2.5	0	2.5	2.5	0	0
1	98	05_03	2	18_05_2015	138	Quercus	QURO	europe	O	BEPE_QURO	0	2	0	0	2.5	0	0	0	2.5	0	0	0
1	98	04_02	2	18_05_2015	138	Quercus	QURO	europe	O	BEPE_QURO	0	2	0	15	0	0	0	2.5	2.5	0	0	0
1	98	06_02	2	18_05_2015	138	Quercus	QURO	europe	O	BEPE_QURO	0	2	0	0	0	0	0	37.5	15	0	0	0
1	99	02_03	4	07_05_2015	127	Betula	BEPE	europe	NP	BEPE_QURO_PIAB_PISY	0.5	2	2.5	0	0	0	0	2.5	2.5	2.5	2.5	2.5
1	99	03_02	4	07_05_2015	127	Betula	BEPE	europe	NP	BEPE_QURO_PIAB_PISY	0.5	2	0	0	0	2.5	0	0	15	2.5	0	0
1	99	04_06	4	07_05_2015	127	Betula	BEPE	europe	NP	BEPE_QURO_PIAB_PISY	0.5	2	0	0	0	0	2.5	0	2.5	2.5	0	2.5
1	99	06_02	4	07_05_2015	127	Betula	BEPE	europe	NP	BEPE_QURO_PIAB_PISY	0.5	2	0	0	2.5	2.5	0	0	0	2.5	0	2.5
1	99	04_03	4	07_05_2015	127	Betula	BEPE	europe	NP	BEPE_QURO_PIAB_PISY	0.5	2	2.5	2.5	2.5	0	0	2.5	2.5	0	2.5	2.5
1	99	05_04	4	07_05_2015	127	Betula	BEPE	europe	NP	BEPE_QURO_PIAB_PISY	0.5	2	2.5	2.5	0	2.5	2.5	0	2.5	0	0	37.5
1	99	06_05	4	07_05_2015	127	Quercus	QURO	europe	NP	BEPE_QURO_PIAB_PISY	0.5	2	0	0	0	0	0	0	2.5	2.5	2.5	15
1	99	02_05	4	07_05_2015	127	Quercus	QURO	europe	NP	BEPE_QURO_PIAB_PISY	0.5	2	0	0	0	0	0	0	0	0	0	0
1	99	04_04	4	07_05_2015	127	Quercus	QURO	europe	NP	BEPE_QURO_PIAB_PISY	0.5	2	0	0	0	0	0	0	0	0	0	0
1	99	05_03	4	07_05_2015	127	Quercus	QURO	europe	NP	BEPE_QURO_PIAB_PISY	0.5	2	0	0	0	0	0	0	0	0	0	0
1	99	06_03	4	07_05_2015	127	Quercus	QURO	europe	NP	BEPE_QURO_PIAB_PISY	0.5	2	0	0	0	0	0	0	0	0	0	0
1	99	02_02	4	07_05_2015	127	Quercus	QURO	europe	NP	BEPE_QURO_PIAB_PISY	0.5	2	0	0	0	0	0	0	0	0	0	0
1	100	05_02	2	07_05_2015	127	Acer	ACSA	north_a	O	ACSA_QURO	0	2	37.5	62.5	2.5	0	0	2.5	2.5	37.5	0	2.5
1	100	06_06	2	07_05_2015	127	Acer	ACSA	north_a	O	ACSA_QURO	0	2	0	0	0	0	0	0	0	2.5	0	0
1	100	03_03	2	07_05_2015	127	Acer	ACSA	north_a	O	ACSA_QURO	0	2	0	0	0	2.5	2.5	0	0	2.5	0	0
1	100	04_05	2	07_05_2015	127	Acer	ACSA	north_a	O	ACSA_QURO	0	2	0	0	0	0	0	0	0	0	2.5	2.5
1	100	03_05	2	07_05_2015	127	Acer	ACSA	north_a	O	ACSA_QURO	0	2	0	0	0	0	0	0	0	0	0	0
1	100	04_03	2	07_05_2015	127	Acer	ACSA	north_a	O	ACSA_QURO	0	2	0	0	0	0	0	0	0	0	0	0
1	100	05_06	2	07_05_2015	127	Acer	ACSA	north_a	O	ACSA_QURO	0	2	0	2.5	0	0	0	0	0	0	0	0
1	100	05_04	2	07_05_2015	127	Acer	ACSA	north_a	O	ACSA_QURO	0	2	0	2.5	0	0	0	0	0	0	0	0
1	100	03_02	2	07_05_2015	127	Acer	ACSA	north_a	O	ACSA_QURO	0	2	0	2.5	0	0	0	0	2.5	0	0	0
1	100	02_06	2	07_05_2015	127	Acer	ACSA	north_a	O	ACSA_QURO	0	2	2.5	0	2.5	0	0	0	2.5	0	0	0
1	100	02_04	2	07_05_2015	127	Acer	ACSA	north_a	O	ACSA_QURO	0	2	0	0	2.5	2.5	0	0	2.5	0	0	0
1	100	06_04	2	07_05_2015	127	Acer	ACSA	north_a	O	ACSA_QURO	0	2	0	0	0	0	0	0	0	0	0	2.5
1	100	03_06	2	07_05_2015	127	Acer	ACSA	north_a	O	ACSA_QURO	0	2	0	0	0	0	2.5	0	0	0	0	2.5
1	100	02_02	2	07_05_2015	127	Quercus	QURO	europe	O	ACSA_QURO	0	2	2.5	0	0	0	2.5	2.5	0	0	2.5	2.5
1	100	03_04	2	07_05_2015	127	Quercus	QURO	europe	O	ACSA_QURO	0	2	0	0	2.5	2.5	2.5	2.5	0	0	2.5	37.5
1	100	04_06	2	07_05_2015	127	Quercus	QURO	europe	O	ACSA_QURO	0	2	0	0	0	0	0	0	0	0	0	0
1	100	05_05	2	07_05_2015	127	Quercus	QURO	europe	O	ACSA_QURO	0	2	0	0	0	0	0	0	0	0	0	0
1	100	04_04	2	07_05_2015	127	Quercus	QURO	europe	O	ACSA_QURO	0	2	0	0	0	0	0	0	0	0	0	0
1	100	05_03	2	07_05_2015	127	Quercus	QURO	europe	O	ACSA_QURO	0	2	0	0	0	0	0	0	0	0	0	0
1	100	06_03	2	07_05_2015	127	Quercus	QURO	europe	O	ACSA_QURO	0	2	0	0	0	0	0	0	0	0	0	0
1	100	06_05	2	07_05_2015	127	Quercus	QURO	europe	O	ACSA_QURO	0	2	2.5	0	0	0	0	0	0	0	0	0
1	100	06_02	2	07_05_2015	127	Quercus	QURO	europe	O	ACSA_QURO	0	2	0	0	0	0	0	0	15	0	0	0
1	100	02_05	2	07_05_2015	127	Quercus	QURO	europe	O	ACSA_QURO	0	2	0	0	0	2.5	0	0	0	0	0	2.5
1	100	04_02	2	18_05_2015	138	Quercus	QURO	europe	O	ACSA_QURO	0	2	0	0	0	2.5	0	0	2.5	0	0	0
1	101	04_06	2	11_05_2015	131	Betula	BEPE	europe	NP	BEPE_QURO	0	2	0	2.5	2.5	2.5	2.5	15	37.5	15	0	2.5
1	101	03_05	2	11_05_2015	131	Betula	BEPE	europe	NP	BEPE_QURO	0	2	2.5	15	2.5	37.5	15	0	0	15	0	2.5
1	101	06_04	2	11_05_2015	131	Betula	BEPE	europe	NP	BEPE_QURO	0	2	0	0	2.5	0	0	0	0	2.5	15	2.5
1	101	04_02	2	11_05_2015	131	Betula	BEPE	europe	NP	BEPE_QURO	0	2	0	0	2.5	2.5	2.5	0	0	2.5	2.5	0
1	101	02_04	2	11_05_2015	131	Betula	BEPE	europe	NP	BEPE_QURO	0	2	2.5	2.5	0	2.5	2.5	0	0	2.5	2.5	0
1	101	03_02	2	11_05_2015	131	Betula	BEPE	europe	NP	BEPE_QURO	0	2	0	15	2.5	0	0	2.5	0	2.5	2.5	0
1	101	06_02	2	11_05_2015	131	Betula	BEPE	europe	NP	BEPE_QURO	0	2	0	2.5	0	0	15	2.5	0	2.5	2.5	2.5
1	101	02_03	2	11_05_2015	131	Betula	BEPE	europe	NP	BEPE_QURO	0	2	15	2.5	0	2.5	2.5	15	0	2.5	2.5	2.5
1	101	04_04	2	11_05_2015	131	Betula	BEPE	europe	NP	BEPE_QURO	0	2	0	0	0	2.5	0	15	2.5	2.5	0	0
1	101	05_03	2	11_05_2015	131	Betula	BEPE	europe	NP	BEPE_QURO	0	2	15	2.5	0	0	0	2.5	0	2.5	0	0
1	101	02_06	2	11_05_2015	131	Betula	BEPE	europe	NP	BEPE_QURO	0	2	15	15	0	0	0	0	2.5	2.5	0	0
1	101	05_06	2	11_05_2015	131	Betula	BEPE	europe	NP	BEPE_QURO	0	2	2.5	0	0	2.5	2.5	2.5	2.5	0	2.5	2.5
1	101	05_05	2	11_05_2015	131	Betula	BEPE	europe	NP	BEPE_QURO	0	2	2.5	2.5	2.5	2.5	0	2.5	0	0	0	2.5
1	101	03_06	2	11_05_2015	131	Quercus	QURO	europe	NP	BEPE_QURO	0	2	2.5	2.5	0	2.5	2.5	0	2.5	2.5	15	15
1	101	02_02	2	11_05_2015	131	Quercus	QURO	europe	NP	BEPE_QURO	0	2	0	0	2.5	2.5	0	2.5	0	2.5	2.5	0
1	101	05_04	2	11_05_2015	131	Quercus	QURO	europe	NP	BEPE_QURO	0	2	0	0	2.5	2.5	0	2.5	2.5	2.5	0	0
1	101	03_03	2	11_05_2015	131	Quercus	QURO	europe	NP	BEPE_QURO	0	2	0	37.5	2.5	2.5	0	0	0	2.5	0	0
1	101	06_03	2	11_05_2015	131	Quercus	QURO	europe	NP	BEPE_QURO	0	2	2.5	0	0	0	2.5	2.5	0	0	2.5	2.5
1	101	04_05	2	11_05_2015	131	Quercus	QURO	europe	NP	BEPE_QURO	0	2	2.5	0	0	2.5	0	0	0	0	0	0
1	101	04_03	2	11_05_2015	131	Quercus	QURO	europe	NP	BEPE_QURO	0	2	0	0	0	0	0	2.5	2.5	0	0	0
1	101	05_02	2	11_05_2015	131	Quercus	QURO	europe	NP	BEPE_QURO	0	2	0	37.5	15	0	2.5	0	15	0	0	0
1	101	06_06	2	11_05_2015	131	Quercus	QURO	europe	NP	BEPE_QURO	0	2	0	0	0	0	0	0	2.5	0	0	2.5
1	101	03_04	2	11_05_2015	131	Quercus	QURO	europe	NP	BEPE_QURO	0	2	0	2.5	0	0	2.5	0	2.5	0	0	2.5
1	102	02_06	6	11_05_2015	131	Acer	ACSA	north_a	O	ANGI_NA_GYMNO_EU	0.5	3	0	2.5	2.5	0	0	0	2.5	2.5	2.5	0
1	102	03_05	6	11_05_2015	131	Acer	ACSA	north_a	O	ANGI_NA_GYMNO_EU	0.5	3	0	0	2.5	37.5	0	2.5	0	2.5	2.5	0
1	102	06_05	6	11_05_2015	131	Acer	ACSA	north_a	O	ANGI_NA_GYMNO_EU	0.5	3	2.5	2.5	2.5	0	0	2.5	2.5	2.5	2.5	2.5
1	102	04_04	6	11_05_2015	131	Acer	ACSA	north_a	O	ANGI_NA_GYMNO_EU	0.5	3	0	0	0	0	2.5	0	0	0	0	0
1	102	04_03	6	11_05_2015	131	Betula	BEPA	north_a	O	ANGI_NA_GYMNO_EU	0.5	3	0	2.5	2.5	2.5	0	2.5	2.5	2.5	15	15
1	102	04_05	6	11_05_2015	131	Betula	BEPA	north_a	O	ANGI_NA_GYMNO_EU	0.5	3	2.5	2.5	2.5	0	2.5	0	0	2.5	0	2.5
1	102	06_06	6	11_05_2015	131	Betula	BEPA	north_a	O	ANGI_NA_GYMNO_EU	0.5	3	0	2.5	0	15	0	2.5	2.5	0	2.5	0
1	102	06_02	6	11_05_2015	131	Betula	BEPA	north_a	O	ANGI_NA_GYMNO_EU	0.5	3	15	2.5	0	2.5	0	0	2.5	0	0	2.5
1	102	05_02	6	11_05_2015	131	Quercus	QURU	north_a	O	ANGI_NA_GYMNO_EU	0.5	3	2.5	15	15	2.5	2.5	2.5	15	15	15	2.5
1	102	02_05	6	11_05_2015	131	Quercus	QURU	north_a	O	ANGI_NA_GYMNO_EU	0.5	3	15	37.5	62.5	15	2.5	2.5	15	15	0	62.5
1	102	02_03	6	11_05_2015	131	Quercus	QURU	north_a	O	ANGI_NA_GYMNO_EU	0.5	3	2.5	2.5	2.5	2.5	0	0	2.5	2.5	2.5	2.5
1	102	06_04	6	11_05_2015	131	Quercus	QURU	north_a	O	ANGI_NA_GYMNO_EU	0.5	3	2.5	0	0	0	2.5	2.5	2.5	0	0	2.5
2	104	04_02	2	18_05_2015	138	Quercus	QURO	europe	O	LADE_QURO	0.5	1	0	2.5	2.5	15	2.5	2.5	2.5	2.5	2.5	2.5
2	104	02_06	2	18_05_2015	138	Quercus	QURO	europe	O	LADE_QURO	0.5	1	2.5	2.5	0	2.5	15	2.5	2.5	2.5	0	0
2	104	05_06	2	18_05_2015	138	Quercus	QURO	europe	O	LADE_QURO	0.5	1	0	0	0	0	2.5	2.5	2.5	2.5	0	2.5
2	104	03_02	2	18_05_2015	138	Quercus	QURO	europe	O	LADE_QURO	0.5	1	0	15	15	0	0	2.5	0	0	15	15
2	104	03_05	2	18_05_2015	138	Quercus	QURO	europe	O	LADE_QURO	0.5	1	0	0	0	0	0	15	0	0	2.5	0
2	104	06_04	2	18_05_2015	138	Quercus	QURO	europe	O	LADE_QURO	0.5	1	0	0	2.5	0	0	2.5	2.5	0	2.5	2.5
2	104	04_03	2	18_05_2015	138	Quercus	QURO	europe	O	LADE_QURO	0.5	1	0	0	2.5	2.5	0	2.5	0	0	2.5	2.5
2	104	06_02	2	18_05_2015	138	Quercus	QURO	europe	O	LADE_QURO	0.5	1	0	0	2.5	2.5	0	0	0	0	0	0
2	104	03_04	2	18_05_2015	138	Quercus	QURO	europe	O	LADE_QURO	0.5	1	0	0	2.5	0	0	2.5	2.5	0	0	2.5
2	105	03_05	4	21_04_2015	111	Betula	BEPE	europe	P	BEPE_LADE_PIAB_PISY	0.75	1	2.5	0	2.5	0	0	0	0	2.5	2.5	0
2	105	05_03	4	21_04_2015	111	Betula	BEPE	europe	P	BEPE_LADE_PIAB_PISY	0.75	1	0	2.5	2.5	0	2.5	0	0	2.5	0	0
2	105	02_06	4	21_04_2015	111	Betula	BEPE	europe	P	BEPE_LADE_PIAB_PISY	0.75	1	0	0	2.5	2.5	0	0	0	0	2.5	0
2	105	03_03	4	21_04_2015	111	Betula	BEPE	europe	P	BEPE_LADE_PIAB_PISY	0.75	1	2.5	0	0	0	0	0	0	0	0	0
2	105	06_05	4	21_04_2015	111	Betula	BEPE	europe	P	BEPE_LADE_PIAB_PISY	0.75	1	2.5	2.5	0	2.5	0	0	0	0	0	0
2	105	04_02	4	21_04_2015	111	Betula	BEPE	europe	P	BEPE_LADE_PIAB_PISY	0.75	1	2.5	0	2.5	0	0	2.5	0	0	0	0
2	105	05_06	4	21_04_2015	111	Betula	BEPE	europe	P	BEPE_LADE_PIAB_PISY	0.75	1	0	0	0	0	0	0	0	0	0	2.5
2	107	02_06	1	21_04_2015	111	Acer	ACPL	europe	NP	ACPL	0	1	0	0	0	0	0	0	0	0	0	0
2	107	03_06	1	21_04_2015	111	Acer	ACPL	europe	NP	ACPL	0	1	0	0	0	0	0	0	0	0	0	0
2	107	04_06	1	21_04_2015	111	Acer	ACPL	europe	NP	ACPL	0	1	0	0	0	0	0	0	0	0	0	0
2	107	05_06	1	21_04_2015	111	Acer	ACPL	europe	NP	ACPL	0	1	0	0	0	0	0	0	0	0	0	0
2	107	06_06	1	21_04_2015	111	Acer	ACPL	europe	NP	ACPL	0	1	0	0	0	0	0	0	0	0	0	0
2	107	03_05	1	21_04_2015	111	Acer	ACPL	europe	NP	ACPL	0	1	0	0	0	0	0	0	0	0	0	0
2	107	04_05	1	21_04_2015	111	Acer	ACPL	europe	NP	ACPL	0	1	0	0	0	0	0	0	0	0	0	0
2	107	05_05	1	21_04_2015	111	Acer	ACPL	europe	NP	ACPL	0	1	0	0	0	0	0	0	0	0	0	0
2	107	06_05	1	21_04_2015	111	Acer	ACPL	europe	NP	ACPL	0	1	0	0	0	0	0	0	0	0	0	0
2	107	02_04	1	21_04_2015	111	Acer	ACPL	europe	NP	ACPL	0	1	0	0	0	0	0	0	0	0	0	0
2	107	03_04	1	21_04_2015	111	Acer	ACPL	europe	NP	ACPL	0	1	0	0	0	0	0	0	0	0	0	0
2	107	04_04	1	21_04_2015	111	Acer	ACPL	europe	NP	ACPL	0	1	0	0	0	0	0	0	0	0	0	0
2	107	05_04	1	21_04_2015	111	Acer	ACPL	europe	NP	ACPL	0	1	0	0	0	0	0	0	0	0	0	0
2	107	02_03	1	21_04_2015	111	Acer	ACPL	europe	NP	ACPL	0	1	0	0	0	0	0	0	0	0	0	0
2	107	03_03	1	21_04_2015	111	Acer	ACPL	europe	NP	ACPL	0	1	0	0	0	0	0	0	0	0	0	0
2	107	04_03	1	21_04_2015	111	Acer	ACPL	europe	NP	ACPL	0	1	0	0	0	0	0	0	0	0	0	0
2	107	05_03	1	21_04_2015	111	Acer	ACPL	europe	NP	ACPL	0	1	0	0	0	0	0	0	0	0	0	0
2	107	06_03	1	21_04_2015	111	Acer	ACPL	europe	NP	ACPL	0	1	0	0	0	0	0	0	0	0	0	0
2	107	02_02	1	21_04_2015	111	Acer	ACPL	europe	NP	ACPL	0	1	0	0	0	0	0	0	0	0	0	0
2	107	03_02	1	21_04_2015	111	Acer	ACPL	europe	NP	ACPL	0	1	0	0	0	0	0	0	0	0	0	0
2	107	04_02	1	21_04_2015	111	Acer	ACPL	europe	NP	ACPL	0	1	0	0	0	0	0	0	0	0	0	0
2	107	05_02	1	21_04_2015	111	Acer	ACPL	europe	NP	ACPL	0	1	0	0	0	0	0	0	0	0	0	0
2	107	06_02	1	21_04_2015	111	Acer	ACPL	europe	NP	ACPL	0	1	0	2.5	0	0	0	0	0	0	0	0
2	107	02_05	1	27_04_2015	117	Acer	ACPL	europe	NP	ACPL	0	1	0	0	0	0	0	0	0	0	0	0
2	108	04_05	2	22_04_2015	112	Acer	ACSA	north_a	O	ACSA_BEPA	0	2	0	0	0	0	0	0	0	0	0	0
2	108	06_05	2	22_04_2015	112	Acer	ACSA	north_a	O	ACSA_BEPA	0	2	0	0	0	0	0	0	0	0	0	0
2	108	02_04	2	22_04_2015	112	Acer	ACSA	north_a	O	ACSA_BEPA	0	2	0	0	0	0	0	0	0	0	0	0
2	108	03_04	2	22_04_2015	112	Acer	ACSA	north_a	O	ACSA_BEPA	0	2	0	0	0	0	0	0	0	0	0	0
2	108	05_02	2	22_04_2015	112	Acer	ACSA	north_a	O	ACSA_BEPA	0	2	0	0	0	0	0	0	0	0	0	0
2	108	06_06	2	22_04_2015	112	Betula	BEPA	north_a	O	ACSA_BEPA	0	2	0	0	0	2.5	0	0	0	0	2.5	0
2	108	02_05	2	22_04_2015	112	Betula	BEPA	north_a	O	ACSA_BEPA	0	2	2.5	0	2.5	0	2.5	2.5	15	0	2.5	2.5
2	108	04_04	2	22_04_2015	112	Betula	BEPA	north_a	O	ACSA_BEPA	0	2	0	0	0	0	0	0	0	0	0	0
2	108	04_02	2	22_04_2015	112	Betula	BEPA	north_a	O	ACSA_BEPA	0	2	0	0	0	0	0	0	0	0	0	0
2	108	06_02	2	22_04_2015	112	Betula	BEPA	north_a	O	ACSA_BEPA	0	2	0	0	0	0	0	0	0	0	0	0
2	108	03_06	2	22_04_2015	112	Betula	BEPA	north_a	O	ACSA_BEPA	0	2	0	0	2.5	0	0	0	0	0	0	0
2	108	02_03	2	22_04_2015	112	Betula	BEPA	north_a	O	ACSA_BEPA	0	2	0	0	0	0	0	0	2.5	0	0	0
2	108	03_02	2	22_04_2015	112	Betula	BEPA	north_a	O	ACSA_BEPA	0	2	0	0	2.5	2.5	2.5	0	0	0	0	0
2	108	05_05	2	22_04_2015	112	Betula	BEPA	north_a	O	ACSA_BEPA	0	2	15	2.5	2.5	0	0	15	0	0	0	0
2	108	03_05	2	22_04_2015	112	Betula	BEPA	north_a	O	ACSA_BEPA	0	2	0	0	0	0	0	0	0	0	0	2.5
2	108	05_04	2	22_04_2015	112	Betula	BEPA	north_a	O	ACSA_BEPA	0	2	0	0	2.5	0	2.5	2.5	0	0	0	2.5
2	108	04_06	2	22_04_2015	112	Betula	BEPA	north_a	O	ACSA_BEPA	0	2	2.5	2.5	2.5	2.5	0	2.5	2.5	0	0	2.5
2	108	03_03	2	27_04_2015	117	Acer	ACSA	north_a	O	ACSA_BEPA	0	2	0	0	0	0	0	0	0	0	2.5	0
2	108	02_06	2	27_04_2015	117	Acer	ACSA	north_a	O	ACSA_BEPA	0	2	0	0	0	0	0	0	0	0	0	0
2	108	05_06	2	27_04_2015	117	Acer	ACSA	north_a	O	ACSA_BEPA	0	2	0	0	0	0	0	0	0	0	0	0
2	108	04_03	2	27_04_2015	117	Acer	ACSA	north_a	O	ACSA_BEPA	0	2	0	0	0	0	0	0	0	0	0	0
2	108	05_03	2	27_04_2015	117	Acer	ACSA	north_a	O	ACSA_BEPA	0	2	0	0	0	0	0	0	0	0	0	0
2	108	06_03	2	27_04_2015	117	Acer	ACSA	north_a	O	ACSA_BEPA	0	2	0	0	0	0	0	0	0	0	0	0
2	108	02_02	2	27_04_2015	117	Acer	ACSA	north_a	O	ACSA_BEPA	0	2	0	0	0	0	0	0	0	0	0	0
2	108	06_04	2	27_04_2015	117	Acer	ACSA	north_a	O	ACSA_BEPA	0	2	0	0	0	0	0	0	0	0	0	2.5
2	109	05_02	2	22_04_2015	112	Betula	BEPE	europe	P	BEPE_PISY	0.5	1	2.5	0	2.5	0	2.5	2.5	0	2.5	2.5	0
2	109	02_05	2	22_04_2015	112	Betula	BEPE	europe	P	BEPE_PISY	0.5	1	0	0	0	2.5	2.5	2.5	0	2.5	2.5	2.5
2	109	03_05	2	22_04_2015	112	Betula	BEPE	europe	P	BEPE_PISY	0.5	1	0	0	0	0	0	0	0	2.5	2.5	15
2	109	06_04	2	22_04_2015	112	Betula	BEPE	europe	P	BEPE_PISY	0.5	1	2.5	0	0	2.5	2.5	2.5	0	2.5	0	0
2	109	02_04	2	22_04_2015	112	Betula	BEPE	europe	P	BEPE_PISY	0.5	1	15	2.5	0	2.5	0	0	0	2.5	0	0
2	109	05_06	2	22_04_2015	112	Betula	BEPE	europe	P	BEPE_PISY	0.5	1	2.5	2.5	0	0	2.5	2.5	2.5	2.5	0	2.5
2	109	04_05	2	22_04_2015	112	Betula	BEPE	europe	P	BEPE_PISY	0.5	1	0	2.5	2.5	2.5	2.5	2.5	0	2.5	0	2.5
2	109	04_04	2	22_04_2015	112	Betula	BEPE	europe	P	BEPE_PISY	0.5	1	0	2.5	0	0	15	2.5	2.5	0	2.5	2.5
2	109	05_05	2	22_04_2015	112	Betula	BEPE	europe	P	BEPE_PISY	0.5	1	0	0	0	0	0	0	0	0	0	0
2	109	03_02	2	22_04_2015	112	Betula	BEPE	europe	P	BEPE_PISY	0.5	1	0	0	0	0	0	0	0	0	0	0
2	109	06_03	2	22_04_2015	112	Betula	BEPE	europe	P	BEPE_PISY	0.5	1	0	2.5	0	0	15	0	2.5	0	0	2.5
2	109	04_03	2	22_04_2015	112	Betula	BEPE	europe	P	BEPE_PISY	0.5	1	0	2.5	15	2.5	2.5	2.5	0	0	0	2.5
2	110	03_02	4	05_05_2015	125	Acer	ACPL	europe	O	ACPL_BEPE_QURO_LADE	0.25	3	2.5	0	15	0	15	0	2.5	15	15	2.5
2	110	04_06	4	05_05_2015	125	Acer	ACPL	europe	O	ACPL_BEPE_QURO_LADE	0.25	3	2.5	2.5	2.5	2.5	2.5	0	0	2.5	37.5	15
2	110	04_04	4	05_05_2015	125	Acer	ACPL	europe	O	ACPL_BEPE_QURO_LADE	0.25	3	0	0	0	0	2.5	2.5	2.5	2.5	15	0
2	110	05_02	4	05_05_2015	125	Acer	ACPL	europe	O	ACPL_BEPE_QURO_LADE	0.25	3	2.5	0	0	2.5	0	0	2.5	0	2.5	0
2	110	06_04	4	05_05_2015	125	Acer	ACPL	europe	O	ACPL_BEPE_QURO_LADE	0.25	3	0	0	0	0	2.5	0	0	0	0	2.5
2	110	02_06	4	05_05_2015	125	Acer	ACPL	europe	O	ACPL_BEPE_QURO_LADE	0.25	3	2.5	0	0	0	0	37.5	0	0	0	2.5
2	110	06_03	4	05_05_2015	125	Betula	BEPE	europe	O	ACPL_BEPE_QURO_LADE	0.25	3	2.5	2.5	2.5	0	2.5	0	2.5	2.5	2.5	2.5
2	110	02_02	4	05_05_2015	125	Betula	BEPE	europe	O	ACPL_BEPE_QURO_LADE	0.25	3	0	0	0	0	2.5	0	15	2.5	0	0
2	110	04_03	4	05_05_2015	125	Betula	BEPE	europe	O	ACPL_BEPE_QURO_LADE	0.25	3	2.5	2.5	2.5	2.5	2.5	0	2.5	2.5	0	2.5
2	110	05_04	4	05_05_2015	125	Betula	BEPE	europe	O	ACPL_BEPE_QURO_LADE	0.25	3	2.5	0	0	0	2.5	15	0	0	2.5	0
2	110	03_06	4	05_05_2015	125	Betula	BEPE	europe	O	ACPL_BEPE_QURO_LADE	0.25	3	0	0	0	0	2.5	2.5	15	0	2.5	2.5
2	110	04_05	4	05_05_2015	125	Betula	BEPE	europe	O	ACPL_BEPE_QURO_LADE	0.25	3	15	15	2.5	15	2.5	0	0	0	2.5	15
2	110	06_06	4	05_05_2015	125	Quercus	QURO	europe	O	ACPL_BEPE_QURO_LADE	0.25	3	0	0	0	0	0	0	2.5	2.5	0	0
2	110	05_05	4	05_05_2015	125	Quercus	QURO	europe	O	ACPL_BEPE_QURO_LADE	0.25	3	0	0	0	0	0	0	0	0	0	0
2	110	05_03	4	05_05_2015	125	Quercus	QURO	europe	O	ACPL_BEPE_QURO_LADE	0.25	3	0	0	0	0	0	0	0	0	0	0
2	110	06_02	4	05_05_2015	125	Quercus	QURO	europe	O	ACPL_BEPE_QURO_LADE	0.25	3	0	0	0	0	0	0	0	0	0	0
2	110	03_05	4	05_05_2015	125	Quercus	QURO	europe	O	ACPL_BEPE_QURO_LADE	0.25	3	0	0	2.5	0	0	0	15	0	0	2.5
2	110	02_03	4	18_05_2015	138	Quercus	QURO	europe	O	ACPL_BEPE_QURO_LADE	0.25	3	0	0	0	0	0	0	0	2.5	2.5	0
2	111	03_04	2	05_05_2015	125	Betula	BEPE	europe	N	BEPE_QURO	0	2	0	2.5	2.5	0	0	2.5	2.5	15	0	0
2	111	04_04	2	05_05_2015	125	Betula	BEPE	europe	N	BEPE_QURO	0	2	0	0	2.5	2.5	15	0	0	2.5	2.5	0
2	111	05_05	2	05_05_2015	125	Betula	BEPE	europe	N	BEPE_QURO	0	2	0	0	2.5	0	0	15	2.5	2.5	2.5	2.5
2	111	06_02	2	05_05_2015	125	Betula	BEPE	europe	N	BEPE_QURO	0	2	0	2.5	2.5	0	0	37.5	2.5	2.5	2.5	15
2	111	03_05	2	05_05_2015	125	Betula	BEPE	europe	N	BEPE_QURO	0	2	2.5	0	15	2.5	0	0	2.5	2.5	0	0
2	111	06_03	2	05_05_2015	125	Betula	BEPE	europe	N	BEPE_QURO	0	2	0	2.5	0	0	15	0	0	2.5	0	2.5
2	111	04_02	2	05_05_2015	125	Betula	BEPE	europe	N	BEPE_QURO	0	2	0	2.5	0	0	0	2.5	0	0	2.5	2.5
2	111	04_06	2	05_05_2015	125	Betula	BEPE	europe	N	BEPE_QURO	0	2	15	0	0	2.5	2.5	2.5	2.5	0	2.5	2.5
2	111	05_04	2	05_05_2015	125	Betula	BEPE	europe	N	BEPE_QURO	0	2	2.5	0	0	0	0	2.5	0	0	0	0
2	111	06_05	2	05_05_2015	125	Betula	BEPE	europe	N	BEPE_QURO	0	2	15	15	2.5	0	2.5	2.5	2.5	0	0	0
2	111	02_05	2	05_05_2015	125	Betula	BEPE	europe	N	BEPE_QURO	0	2	2.5	0	2.5	0	2.5	2.5	2.5	0	0	2.5
2	111	02_02	2	05_05_2015	125	Betula	BEPE	europe	N	BEPE_QURO	0	2	0	0	0	2.5	62.5	62.5	37.5	0	0	2.5
2	111	02_03	2	05_05_2015	125	Betula	BEPE	europe	N	BEPE_QURO	0	2	2.5	0	2.5	0	0	0	0	0	0	37.5
2	111	03_06	2	05_05_2015	125	Quercus	QURO	europe	N	BEPE_QURO	0	2	0	0	0	0	0	0	0	0	0	0
2	111	06_06	2	05_05_2015	125	Quercus	QURO	europe	N	BEPE_QURO	0	2	0	0	0	0	0	0	0	0	0	0
2	111	03_03	2	05_05_2015	125	Quercus	QURO	europe	N	BEPE_QURO	0	2	0	0	0	0	0	0	0	0	0	0
2	111	04_03	2	05_05_2015	125	Quercus	QURO	europe	N	BEPE_QURO	0	2	0	0	0	0	0	0	0	0	0	0
2	111	03_02	2	05_05_2015	125	Quercus	QURO	europe	N	BEPE_QURO	0	2	0	0	0	0	0	0	0	0	0	0
2	111	05_02	2	05_05_2015	125	Quercus	QURO	europe	N	BEPE_QURO	0	2	0	0	0	0	0	0	0	0	0	0
2	111	02_06	2	05_05_2015	125	Quercus	QURO	europe	N	BEPE_QURO	0	2	0	0	0	0	37.5	0	0	0	0	0
2	111	06_04	2	18_05_2015	138	Quercus	QURO	europe	N	BEPE_QURO	0	2	0	37.5	15	0	2.5	2.5	0	62.5	2.5	2.5
2	111	05_03	2	18_05_2015	138	Quercus	QURO	europe	N	BEPE_QURO	0	2	0	0	2.5	2.5	2.5	2.5	2.5	0	2.5	2.5
2	111	02_04	2	18_05_2015	138	Quercus	QURO	europe	N	BEPE_QURO	0	2	0	0	0	0	0	0	0	0	0	0
2	111	05_06	2	18_05_2015	138	Quercus	QURO	europe	N	BEPE_QURO	0	2	2.5	2.5	2.5	0	0	2.5	0	0	0	2.5
2	112	03_05	2	23_04_2015	113	Betula	BEPE	europe	O	BEPE_PISY	0.5	1	2.5	2.5	2.5	2.5	0	2.5	0	2.5	2.5	0
2	112	03_02	2	23_04_2015	113	Betula	BEPE	europe	O	BEPE_PISY	0.5	1	0	0	0	0	0	0	0	2.5	0	0
2	112	03_06	2	23_04_2015	113	Betula	BEPE	europe	O	BEPE_PISY	0.5	1	0	15	2.5	0	0	2.5	2.5	0	2.5	0
2	112	05_05	2	23_04_2015	113	Betula	BEPE	europe	O	BEPE_PISY	0.5	1	0	0	0	0	0	0	0	0	0	0
2	112	02_04	2	23_04_2015	113	Betula	BEPE	europe	O	BEPE_PISY	0.5	1	0	0	0	0	0	0	0	0	0	0
2	112	06_04	2	23_04_2015	113	Betula	BEPE	europe	O	BEPE_PISY	0.5	1	2.5	0	0	0	0	0	0	0	0	0
2	112	04_03	2	23_04_2015	113	Betula	BEPE	europe	O	BEPE_PISY	0.5	1	0	2.5	0	0	0	0	0	0	0	0
2	112	05_02	2	23_04_2015	113	Betula	BEPE	europe	O	BEPE_PISY	0.5	1	2.5	0	0	0	0	2.5	0	0	0	0
2	112	06_03	2	23_04_2015	113	Betula	BEPE	europe	O	BEPE_PISY	0.5	1	2.5	2.5	2.5	0	0	2.5	0	0	0	0
2	112	04_05	2	23_04_2015	113	Betula	BEPE	europe	O	BEPE_PISY	0.5	1	0	0	2.5	2.5	2.5	0	0	0	0	2.5
2	112	02_05	2	23_04_2015	113	Betula	BEPE	europe	O	BEPE_PISY	0.5	1	2.5	2.5	2.5	2.5	0	0	2.5	0	0	2.5
2	113	06_02	4	06_05_2015	126	Acer	ACPL	europe	P	ACPL_BEPE_QURO_LADE	0.25	3	0	0	0	2.5	0	0	0	2.5	2.5	0
2	113	04_06	4	06_05_2015	126	Acer	ACPL	europe	P	ACPL_BEPE_QURO_LADE	0.25	3	0	0	0	0	2.5	0	0	2.5	0	0
2	113	06_04	4	06_05_2015	126	Acer	ACPL	europe	P	ACPL_BEPE_QURO_LADE	0.25	3	0	0	0	0	0	0	0	0	2.5	2.5
2	113	03_05	4	06_05_2015	126	Acer	ACPL	europe	P	ACPL_BEPE_QURO_LADE	0.25	3	0	0	0	0	0	0	0	0	0	0
2	113	02_03	4	06_05_2015	126	Acer	ACPL	europe	P	ACPL_BEPE_QURO_LADE	0.25	3	0	2.5	2.5	0	0	0	0	0	0	0
2	113	04_03	4	06_05_2015	126	Acer	ACPL	europe	P	ACPL_BEPE_QURO_LADE	0.25	3	0	2.5	0	0	0	0	0	0	0	2.5
2	113	04_02	4	06_05_2015	126	Betula	BEPE	europe	P	ACPL_BEPE_QURO_LADE	0.25	3	15	0	2.5	0	2.5	15	2.5	15	2.5	0
2	113	04_05	4	06_05_2015	126	Betula	BEPE	europe	P	ACPL_BEPE_QURO_LADE	0.25	3	2.5	2.5	2.5	2.5	2.5	0	2.5	15	0	2.5
2	113	05_06	4	06_05_2015	126	Betula	BEPE	europe	P	ACPL_BEPE_QURO_LADE	0.25	3	0	0	2.5	2.5	0	0	0	2.5	15	2.5
2	113	06_03	4	06_05_2015	126	Betula	BEPE	europe	P	ACPL_BEPE_QURO_LADE	0.25	3	0	2.5	2.5	0	0	2.5	2.5	2.5	15	2.5
2	113	03_04	4	06_05_2015	126	Betula	BEPE	europe	P	ACPL_BEPE_QURO_LADE	0.25	3	2.5	2.5	0	2.5	0	0	2.5	2.5	2.5	2.5
2	113	05_04	4	06_05_2015	126	Betula	BEPE	europe	P	ACPL_BEPE_QURO_LADE	0.25	3	2.5	0	0	0	2.5	0	0	2.5	0	0
2	113	02_06	4	06_05_2015	126	Betula	BEPE	europe	P	ACPL_BEPE_QURO_LADE	0.25	3	2.5	2.5	0	2.5	2.5	0	2.5	0	15	0
2	113	06_05	4	06_05_2015	126	Quercus	QURO	europe	P	ACPL_BEPE_QURO_LADE	0.25	3	0	0	0	0	0	0	0	0	0	0
2	113	02_04	4	06_05_2015	126	Quercus	QURO	europe	P	ACPL_BEPE_QURO_LADE	0.25	3	0	0	0	0	0	0	0	0	0	0
2	113	03_03	4	06_05_2015	126	Quercus	QURO	europe	P	ACPL_BEPE_QURO_LADE	0.25	3	0	0	0	0	0	0	0	0	0	0
2	113	05_03	4	06_05_2015	126	Quercus	QURO	europe	P	ACPL_BEPE_QURO_LADE	0.25	3	0	0	0	15	0	0	0	0	0	0
2	113	03_06	4	18_05_2015	138	Quercus	QURO	europe	P	ACPL_BEPE_QURO_LADE	0.25	3	2.5	0	0	0	2.5	15	0	2.5	2.5	0
2	113	02_02	4	18_05_2015	138	Quercus	QURO	europe	P	ACPL_BEPE_QURO_LADE	0.25	3	2.5	0	2.5	2.5	0	0	0	2.5	0	0
2	115	04_04	1	07_05_2015	127	Quercus	QURO	europe	N	QURO	0	1	0	0	0	0	0	0	0	2.5	0	0
2	115	06_04	1	07_05_2015	127	Quercus	QURO	europe	N	QURO	0	1	0	0	0	0	0	0	0	2.5	0	0
2	115	05_05	1	07_05_2015	127	Quercus	QURO	europe	N	QURO	0	1	0	0	0	0	0	0	0	0	2.5	0
2	115	06_03	1	07_05_2015	127	Quercus	QURO	europe	N	QURO	0	1	0	0	0	0	0	0	0	0	2.5	2.5
2	115	02_06	1	07_05_2015	127	Quercus	QURO	europe	N	QURO	0	1	0	0	0	0	0	0	0	0	0	0
2	115	03_06	1	07_05_2015	127	Quercus	QURO	europe	N	QURO	0	1	0	0	0	0	0	0	0	0	0	0
2	115	05_06	1	07_05_2015	127	Quercus	QURO	europe	N	QURO	0	1	0	0	0	0	0	0	0	0	0	0
2	115	04_05	1	07_05_2015	127	Quercus	QURO	europe	N	QURO	0	1	0	0	0	0	0	0	0	0	0	0
2	115	02_04	1	07_05_2015	127	Quercus	QURO	europe	N	QURO	0	1	0	0	0	0	0	0	0	0	0	0
2	115	05_04	1	07_05_2015	127	Quercus	QURO	europe	N	QURO	0	1	0	0	0	0	0	0	0	0	0	0
2	115	02_03	1	07_05_2015	127	Quercus	QURO	europe	N	QURO	0	1	0	0	0	0	0	0	0	0	0	0
2	115	04_02	1	07_05_2015	127	Quercus	QURO	europe	N	QURO	0	1	0	0	0	0	0	0	0	0	0	0
2	115	06_02	1	07_05_2015	127	Quercus	QURO	europe	N	QURO	0	1	0	0	0	0	0	0	0	0	0	0
2	115	02_05	1	07_05_2015	127	Quercus	QURO	europe	N	QURO	0	1	0	0	0	0	2.5	0	0	0	0	0
2	115	02_02	1	07_05_2015	127	Quercus	QURO	europe	N	QURO	0	1	0	0	0	0	0	0	2.5	0	0	0
2	115	03_02	1	07_05_2015	127	Quercus	QURO	europe	N	QURO	0	1	0	0	2.5	0	0	0	0	0	0	0
2	115	06_05	1	07_05_2015	127	Quercus	QURO	europe	N	QURO	0	1	0	0	2.5	2.5	0	0	0	0	0	0
2	115	03_04	1	07_05_2015	127	Quercus	QURO	europe	N	QURO	0	1	0	0	0	2.5	2.5	2.5	2.5	0	0	0
2	115	06_06	1	07_05_2015	127	Quercus	QURO	europe	N	QURO	0	1	0	2.5	0	0	0	0	0	0	0	2.5
2	115	03_03	1	18_05_2015	138	Quercus	QURO	europe	N	QURO	0	1	2.5	2.5	2.5	0	0	2.5	2.5	2.5	2.5	0
2	115	04_03	1	18_05_2015	138	Quercus	QURO	europe	N	QURO	0	1	0	0	0	2.5	2.5	0	2.5	2.5	0	0
2	115	05_03	1	18_05_2015	138	Quercus	QURO	europe	N	QURO	0	1	0	0	0	0	2.5	2.5	2.5	0	0	0
2	115	04_06	1	18_05_2015	138	Quercus	QURO	europe	N	QURO	0	1	2.5	0	0	2.5	0	2.5	0	0	0	2.5
2	115	05_02	1	18_05_2015	138	Quercus	QURO	europe	N	QURO	0	1	2.5	2.5	0	2.5	15	2.5	0	0	0	2.5
2	116	04_03	2	07_05_2015	127	Quercus	QURU	north_a	O	LALA_QURU	0.5	1	37.5	2.5	2.5	0	0	2.5	2.5	2.5	37.5	2.5
2	116	03_05	2	07_05_2015	127	Quercus	QURU	north_a	O	LALA_QURU	0.5	1	2.5	2.5	0	2.5	0	2.5	2.5	2.5	2.5	0
2	116	06_06	2	07_05_2015	127	Quercus	QURU	north_a	O	LALA_QURU	0.5	1	15	37.5	0	0	0	2.5	2.5	2.5	0	0
2	116	03_04	2	07_05_2015	127	Quercus	QURU	north_a	O	LALA_QURU	0.5	1	0	0	0	0	0	0	2.5	0	2.5	0
2	116	05_05	2	07_05_2015	127	Quercus	QURU	north_a	O	LALA_QURU	0.5	1	0	0	0	2.5	15	15	15	0	2.5	2.5
2	116	04_06	2	07_05_2015	127	Quercus	QURU	north_a	O	LALA_QURU	0.5	1	0	0	0	0	0	0	0	0	0	0
2	116	05_06	2	07_05_2015	127	Quercus	QURU	north_a	O	LALA_QURU	0.5	1	0	0	0	0	0	0	0	0	0	0
2	116	02_03	2	07_05_2015	127	Quercus	QURU	north_a	O	LALA_QURU	0.5	1	0	0	0	0	0	0	0	0	0	0
2	116	05_03	2	07_05_2015	127	Quercus	QURU	north_a	O	LALA_QURU	0.5	1	0	0	0	0	0	0	0	0	0	0
2	116	03_02	2	07_05_2015	127	Quercus	QURU	north_a	O	LALA_QURU	0.5	1	0	0	0	0	0	0	0	0	0	0
2	116	06_02	2	07_05_2015	127	Quercus	QURU	north_a	O	LALA_QURU	0.5	1	0	2.5	2.5	0	0	0	0	0	0	0
2	116	06_04	2	07_05_2015	127	Quercus	QURU	north_a	O	LALA_QURU	0.5	1	2.5	2.5	15	2.5	2.5	2.5	2.5	0	0	15
2	117	03_05	1	28_04_2015	118	Acer	ACPL	europe	N	ACPL	0	1	0	0	0	15	0	0	2.5	2.5	37.5	0
2	117	04_06	1	28_04_2015	118	Acer	ACPL	europe	N	ACPL	0	1	0	0	0	0	0	2.5	0	2.5	0	0
2	117	02_02	1	28_04_2015	118	Acer	ACPL	europe	N	ACPL	0	1	0	2.5	0	0	0	2.5	0	2.5	0	0
2	117	02_03	1	28_04_2015	118	Acer	ACPL	europe	N	ACPL	0	1	0	0	0	0	0	0	0	2.5	0	2.5
2	117	05_04	1	28_04_2015	118	Acer	ACPL	europe	N	ACPL	0	1	0	0	0	0	0	0	0	0	15	0
2	117	06_06	1	28_04_2015	118	Acer	ACPL	europe	N	ACPL	0	1	0	0	0	0	0	0	0	0	2.5	37.5
2	117	03_06	1	28_04_2015	118	Acer	ACPL	europe	N	ACPL	0	1	0	0	0	0	0	0	0	0	0	0
2	117	05_06	1	28_04_2015	118	Acer	ACPL	europe	N	ACPL	0	1	0	0	0	0	0	0	0	0	0	0
2	117	02_05	1	28_04_2015	118	Acer	ACPL	europe	N	ACPL	0	1	0	0	0	0	0	0	0	0	0	0
2	117	05_05	1	28_04_2015	118	Acer	ACPL	europe	N	ACPL	0	1	0	0	0	0	0	0	0	0	0	0
2	117	02_04	1	28_04_2015	118	Acer	ACPL	europe	N	ACPL	0	1	0	0	0	0	0	0	0	0	0	0
2	117	04_04	1	28_04_2015	118	Acer	ACPL	europe	N	ACPL	0	1	0	0	0	0	0	0	0	0	0	0
2	117	04_03	1	28_04_2015	118	Acer	ACPL	europe	N	ACPL	0	1	0	0	0	0	0	0	0	0	0	0
2	117	05_03	1	28_04_2015	118	Acer	ACPL	europe	N	ACPL	0	1	0	0	0	0	0	0	0	0	0	0
2	117	06_03	1	28_04_2015	118	Acer	ACPL	europe	N	ACPL	0	1	0	0	0	0	0	0	0	0	0	0
2	117	04_02	1	28_04_2015	118	Acer	ACPL	europe	N	ACPL	0	1	0	0	0	0	0	0	0	0	0	0
2	117	05_02	1	28_04_2015	118	Acer	ACPL	europe	N	ACPL	0	1	0	0	0	0	0	0	0	0	0	0
2	117	06_02	1	28_04_2015	118	Acer	ACPL	europe	N	ACPL	0	1	0	0	0	0	0	0	0	0	0	0
2	117	04_05	1	28_04_2015	118	Acer	ACPL	europe	N	ACPL	0	1	0	0	0	0	0	2.5	0	0	0	0
2	117	06_05	1	28_04_2015	118	Acer	ACPL	europe	N	ACPL	0	1	0	2.5	0	0	0	0	0	0	0	0
2	117	03_04	1	28_04_2015	118	Acer	ACPL	europe	N	ACPL	0	1	0	0	2.5	0	0	0	0	0	0	0
2	117	06_04	1	28_04_2015	118	Acer	ACPL	europe	N	ACPL	0	1	0	2.5	2.5	2.5	0	2.5	0	0	0	0
2	117	03_02	1	28_04_2015	118	Acer	ACPL	europe	N	ACPL	0	1	0	15	0	0	0	0	0	0	0	0
2	117	03_03	1	28_04_2015	118	Acer	ACPL	europe	N	ACPL	0	1	2.5	2.5	2.5	15	2.5	2.5	0	0	0	0
2	117	02_06	1	28_04_2015	118	Acer	ACPL	europe	N	ACPL	0	1	0	0	0	0	0	0	0	0	0	2.5
2	119	03_02	4	11_05_2015	131	Acer	ACPL	europe	P	ACPL_BEPE_QURO_LADE	0.25	3	2.5	37.5	37.5	2.5	2.5	0	2.5	2.5	2.5	2.5
2	119	02_06	4	11_05_2015	131	Acer	ACPL	europe	P	ACPL_BEPE_QURO_LADE	0.25	3	0	0	0	0	0	0	0	0	2.5	0
2	119	05_02	4	11_05_2015	131	Acer	ACPL	europe	P	ACPL_BEPE_QURO_LADE	0.25	3	0	0	0	0	2.5	0	0	0	2.5	2.5
2	119	06_04	4	11_05_2015	131	Acer	ACPL	europe	P	ACPL_BEPE_QURO_LADE	0.25	3	0	0	2.5	37.5	2.5	0	0	0	2.5	2.5
2	119	04_06	4	11_05_2015	131	Acer	ACPL	europe	P	ACPL_BEPE_QURO_LADE	0.25	3	0	0	0	0	15	2.5	0	0	0	0
2	119	06_03	4	11_05_2015	131	Betula	BEPE	europe	P	ACPL_BEPE_QURO_LADE	0.25	3	2.5	2.5	2.5	0	2.5	2.5	0	15	2.5	2.5
2	119	02_05	4	11_05_2015	131	Betula	BEPE	europe	P	ACPL_BEPE_QURO_LADE	0.25	3	2.5	2.5	15	2.5	2.5	37.5	2.5	62.5	15	2.5
2	119	05_04	4	11_05_2015	131	Betula	BEPE	europe	P	ACPL_BEPE_QURO_LADE	0.25	3	0	0	2.5	0	0	2.5	2.5	2.5	2.5	2.5
2	119	04_03	4	11_05_2015	131	Betula	BEPE	europe	P	ACPL_BEPE_QURO_LADE	0.25	3	2.5	2.5	2.5	0	2.5	0	2.5	2.5	0	0
2	119	04_05	4	11_05_2015	131	Betula	BEPE	europe	P	ACPL_BEPE_QURO_LADE	0.25	3	2.5	15	0	0	0	2.5	2.5	2.5	0	2.5
2	119	02_02	4	11_05_2015	131	Betula	BEPE	europe	P	ACPL_BEPE_QURO_LADE	0.25	3	0	2.5	0	0	2.5	2.5	2.5	0	15	2.5
2	119	03_06	4	11_05_2015	131	Betula	BEPE	europe	P	ACPL_BEPE_QURO_LADE	0.25	3	2.5	2.5	2.5	2.5	2.5	2.5	0	0	0	15
2	119	02_03	4	11_05_2015	131	Quercus	QURO	europe	P	ACPL_BEPE_QURO_LADE	0.25	3	2.5	2.5	2.5	2.5	0	0	0	2.5	2.5	2.5
2	119	03_05	4	11_05_2015	131	Quercus	QURO	europe	P	ACPL_BEPE_QURO_LADE	0.25	3	2.5	2.5	0	0	2.5	2.5	2.5	2.5	0	0
2	119	05_03	4	11_05_2015	131	Quercus	QURO	europe	P	ACPL_BEPE_QURO_LADE	0.25	3	0	0	0	2.5	2.5	0	0	0	2.5	0
2	119	05_05	4	11_05_2015	131	Quercus	QURO	europe	P	ACPL_BEPE_QURO_LADE	0.25	3	0	0	0	0	0	0	0	0	2.5	2.5
2	119	06_06	4	11_05_2015	131	Quercus	QURO	europe	P	ACPL_BEPE_QURO_LADE	0.25	3	0	0	0	0	0	0	0	0	0	0
2	119	06_02	4	11_05_2015	131	Quercus	QURO	europe	P	ACPL_BEPE_QURO_LADE	0.25	3	0	0	0	0	0	2.5	0	0	0	0
2	121	04_02	4	20_04_2015	110	Betula	BEPE	europe	N	BEPE_LADE_PIAB_PISY	0.75	1	0	2.5	2.5	0	2.5	0	0	2.5	2.5	0
2	121	06_05	4	20_04_2015	110	Betula	BEPE	europe	N	BEPE_LADE_PIAB_PISY	0.75	1	0	0	0	0	0	0	0	2.5	0	2.5
2	121	03_03	4	20_04_2015	110	Betula	BEPE	europe	N	BEPE_LADE_PIAB_PISY	0.75	1	0	0	2.5	0	0	0	0	0	2.5	0
2	121	02_06	4	20_04_2015	110	Betula	BEPE	europe	N	BEPE_LADE_PIAB_PISY	0.75	1	0	0	2.5	2.5	2.5	0	0	0	0	0
2	121	03_05	4	20_04_2015	110	Betula	BEPE	europe	N	BEPE_LADE_PIAB_PISY	0.75	1	0	2.5	0	0	0	15	2.5	0	0	0
2	121	05_06	4	20_04_2015	110	Betula	BEPE	europe	N	BEPE_LADE_PIAB_PISY	0.75	1	2.5	2.5	0	0	0	2.5	0	0	0	2.5
2	121	05_03	4	20_04_2015	110	Betula	BEPE	europe	N	BEPE_LADE_PIAB_PISY	0.75	1	2.5	2.5	0	0	0	2.5	0	0	0	2.5
2	122	05_03	1	21_04_2015	111	Acer	ACPL	europe	O	ACPL	0	1	0	0	87.5	37.5	0	0	37.5	0	15	15
2	122	02_06	1	21_04_2015	111	Acer	ACPL	europe	O	ACPL	0	1	0	0	0	0	0	0	0	0	0	0
2	122	03_06	1	21_04_2015	111	Acer	ACPL	europe	O	ACPL	0	1	0	0	0	0	0	0	0	0	0	0
2	122	06_06	1	21_04_2015	111	Acer	ACPL	europe	O	ACPL	0	1	0	0	0	0	0	0	0	0	0	0
2	122	03_05	1	21_04_2015	111	Acer	ACPL	europe	O	ACPL	0	1	0	0	0	0	0	0	0	0	0	0
2	122	05_05	1	21_04_2015	111	Acer	ACPL	europe	O	ACPL	0	1	0	0	0	0	0	0	0	0	0	0
2	122	06_05	1	21_04_2015	111	Acer	ACPL	europe	O	ACPL	0	1	0	0	0	0	0	0	0	0	0	0
2	122	02_04	1	21_04_2015	111	Acer	ACPL	europe	O	ACPL	0	1	0	0	0	0	0	0	0	0	0	0
2	122	03_04	1	21_04_2015	111	Acer	ACPL	europe	O	ACPL	0	1	0	0	0	0	0	0	0	0	0	0
2	122	05_04	1	21_04_2015	111	Acer	ACPL	europe	O	ACPL	0	1	0	0	0	0	0	0	0	0	0	0
2	122	06_04	1	21_04_2015	111	Acer	ACPL	europe	O	ACPL	0	1	0	0	0	0	0	0	0	0	0	0
2	122	02_03	1	21_04_2015	111	Acer	ACPL	europe	O	ACPL	0	1	0	0	0	0	0	0	0	0	0	0
2	122	03_03	1	21_04_2015	111	Acer	ACPL	europe	O	ACPL	0	1	0	0	0	0	0	0	0	0	0	0
2	122	04_03	1	21_04_2015	111	Acer	ACPL	europe	O	ACPL	0	1	0	0	0	0	0	0	0	0	0	0
2	122	06_03	1	21_04_2015	111	Acer	ACPL	europe	O	ACPL	0	1	0	0	0	0	0	0	0	0	0	0
2	122	02_02	1	21_04_2015	111	Acer	ACPL	europe	O	ACPL	0	1	0	0	0	0	0	0	0	0	0	0
2	122	04_02	1	21_04_2015	111	Acer	ACPL	europe	O	ACPL	0	1	0	0	0	0	0	0	0	0	0	0
2	122	06_02	1	21_04_2015	111	Acer	ACPL	europe	O	ACPL	0	1	0	0	0	0	0	0	0	0	0	0
2	122	03_02	1	21_04_2015	111	Acer	ACPL	europe	O	ACPL	0	1	0	0	0	15	15	2.5	0	0	0	0
2	122	04_06	1	27_04_2015	117	Acer	ACPL	europe	O	ACPL	0	1	0	0	0	0	0	0	0	0	0	0
2	122	05_06	1	27_04_2015	117	Acer	ACPL	europe	O	ACPL	0	1	0	0	0	0	0	0	0	0	0	0
2	122	02_05	1	27_04_2015	117	Acer	ACPL	europe	O	ACPL	0	1	0	0	0	0	0	0	0	0	0	0
2	122	04_05	1	27_04_2015	117	Acer	ACPL	europe	O	ACPL	0	1	0	0	0	0	0	0	0	0	0	0
2	122	05_02	1	27_04_2015	117	Acer	ACPL	europe	O	ACPL	0	1	0	0	0	0	0	0	0	0	0	0
2	123	03_05	4	04_05_2015	124	Acer	ACPL	europe	N	ACPL_BEPE_QURO_PIAB	0.25	3	0	0	0	15	0	2.5	2.5	2.5	2.5	0
2	123	06_04	4	04_05_2015	124	Acer	ACPL	europe	N	ACPL_BEPE_QURO_PIAB	0.25	3	0	2.5	0	0	2.5	2.5	0	0	2.5	0
2	123	02_03	4	04_05_2015	124	Acer	ACPL	europe	N	ACPL_BEPE_QURO_PIAB	0.25	3	2.5	0	0	2.5	0	2.5	0	0	2.5	2.5
2	123	06_02	4	04_05_2015	124	Acer	ACPL	europe	N	ACPL_BEPE_QURO_PIAB	0.25	3	0	0	2.5	0	0	0	2.5	0	0	0
2	123	04_06	4	04_05_2015	124	Acer	ACPL	europe	N	ACPL_BEPE_QURO_PIAB	0.25	3	2.5	0	0	0	0	15	0	0	0	0
2	123	04_03	4	04_05_2015	124	Acer	ACPL	europe	N	ACPL_BEPE_QURO_PIAB	0.25	3	15	15	0	0	0	2.5	0	0	0	0
2	123	05_04	4	04_05_2015	124	Betula	BEPE	europe	N	ACPL_BEPE_QURO_PIAB	0.25	3	2.5	15	0	15	2.5	15	15	15	15	2.5
2	123	02_05	4	04_05_2015	124	Betula	BEPE	europe	N	ACPL_BEPE_QURO_PIAB	0.25	3	2.5	0	2.5	2.5	2.5	0	0	0	2.5	0
2	123	06_03	4	04_05_2015	124	Betula	BEPE	europe	N	ACPL_BEPE_QURO_PIAB	0.25	3	0	0	2.5	2.5	2.5	0	37.5	0	2.5	0
2	123	04_02	4	04_05_2015	124	Betula	BEPE	europe	N	ACPL_BEPE_QURO_PIAB	0.25	3	2.5	0	0	2.5	2.5	15	0	0	0	0
2	123	03_04	4	04_05_2015	124	Betula	BEPE	europe	N	ACPL_BEPE_QURO_PIAB	0.25	3	2.5	2.5	2.5	2.5	0	2.5	0	0	0	2.5
2	123	04_05	4	04_05_2015	124	Betula	BEPE	europe	N	ACPL_BEPE_QURO_PIAB	0.25	3	15	2.5	2.5	0	2.5	2.5	37.5	0	0	2.5
2	123	03_03	4	04_05_2015	124	Quercus	QURO	europe	N	ACPL_BEPE_QURO_PIAB	0.25	3	0	0	0	0	0	0	0	0	0	0
2	123	02_02	4	04_05_2015	124	Quercus	QURO	europe	N	ACPL_BEPE_QURO_PIAB	0.25	3	0	0	0	0	15	0	0	0	0	0
2	123	03_06	4	18_05_2015	138	Quercus	QURO	europe	N	ACPL_BEPE_QURO_PIAB	0.25	3	0	0	0	2.5	0	0	0	15	0	2.5
2	123	05_03	4	18_05_2015	138	Quercus	QURO	europe	N	ACPL_BEPE_QURO_PIAB	0.25	3	0	0	2.5	2.5	0	0	0	0	2.5	0
2	125	05_06	2	22_04_2015	112	Acer	ACPL	europe	P	ACPL_PIAB	0.5	1	0	0	0	0	0	0	2.5	15	2.5	0
2	125	05_05	2	22_04_2015	112	Acer	ACPL	europe	P	ACPL_PIAB	0.5	1	0	0	0	2.5	0	0	0	0	15	0
2	125	03_06	2	22_04_2015	112	Acer	ACPL	europe	P	ACPL_PIAB	0.5	1	0	0	0	0	0	0	0	0	0	0
2	125	06_06	2	22_04_2015	112	Acer	ACPL	europe	P	ACPL_PIAB	0.5	1	0	0	0	0	0	0	0	0	0	0
2	125	02_05	2	22_04_2015	112	Acer	ACPL	europe	P	ACPL_PIAB	0.5	1	0	0	0	0	0	0	0	0	0	0
2	125	02_04	2	22_04_2015	112	Acer	ACPL	europe	P	ACPL_PIAB	0.5	1	0	0	0	0	0	0	0	0	0	0
2	125	06_04	2	22_04_2015	112	Acer	ACPL	europe	P	ACPL_PIAB	0.5	1	0	0	0	0	0	0	0	0	0	0
2	125	03_03	2	22_04_2015	112	Acer	ACPL	europe	P	ACPL_PIAB	0.5	1	0	0	0	0	0	0	0	0	0	0
2	125	02_02	2	22_04_2015	112	Acer	ACPL	europe	P	ACPL_PIAB	0.5	1	0	0	0	0	0	0	0	0	0	0
2	125	06_02	2	22_04_2015	112	Acer	ACPL	europe	P	ACPL_PIAB	0.5	1	0	0	0	0	0	0	0	0	0	0
2	125	04_04	2	22_04_2015	112	Acer	ACPL	europe	P	ACPL_PIAB	0.5	1	0	0	2.5	0	0	0	0	0	0	0
2	125	04_02	2	22_04_2015	112	Acer	ACPL	europe	P	ACPL_PIAB	0.5	1	0	0	0	2.5	0	0	0	0	0	0
2	127	03_05	4	22_04_2015	112	Acer	ACPL	europe	N	ACPL_LADE_PIAB_PISY	0.75	1	0	0	0	0	0	0	0	0	0	0
2	127	05_05	4	22_04_2015	112	Acer	ACPL	europe	N	ACPL_LADE_PIAB_PISY	0.75	1	0	0	0	0	0	0	0	0	0	0
2	127	02_04	4	22_04_2015	112	Acer	ACPL	europe	N	ACPL_LADE_PIAB_PISY	0.75	1	0	0	0	0	0	0	0	0	0	0
2	127	03_03	4	22_04_2015	112	Acer	ACPL	europe	N	ACPL_LADE_PIAB_PISY	0.75	1	0	0	0	0	0	0	0	0	0	0
2	127	02_02	4	22_04_2015	112	Acer	ACPL	europe	N	ACPL_LADE_PIAB_PISY	0.75	1	0	0	0	0	0	0	0	0	0	0
2	127	06_02	4	22_04_2015	112	Acer	ACPL	europe	N	ACPL_LADE_PIAB_PISY	0.75	1	0	2.5	0	0	0	0	0	0	0	0
2	129	05_05	4	23_04_2015	113	Acer	ACPL	europe	NP	ACPL_LADE_PIAB_PISY	0.75	1	0	0	0	0	0	0	0	0	0	0
2	129	02_04	4	23_04_2015	113	Acer	ACPL	europe	NP	ACPL_LADE_PIAB_PISY	0.75	1	0	0	0	0	0	0	0	0	0	0
2	129	06_02	4	23_04_2015	113	Acer	ACPL	europe	NP	ACPL_LADE_PIAB_PISY	0.75	1	0	0	0	0	0	0	0	0	0	0
2	129	03_05	4	23_04_2015	113	Acer	ACPL	europe	NP	ACPL_LADE_PIAB_PISY	0.75	1	0	0	0	2.5	0	0	0	0	0	0
2	129	02_02	4	23_04_2015	113	Acer	ACPL	europe	NP	ACPL_LADE_PIAB_PISY	0.75	1	2.5	0	2.5	0	0	0	0	0	0	0
2	129	03_03	4	23_04_2015	113	Acer	ACPL	europe	NP	ACPL_LADE_PIAB_PISY	0.75	1	0	0	2.5	0	2.5	0	0	0	0	2.5
2	130	05_04	6	06_05_2015	126	Acer	ACPL	europe	O	GYMNO_NA_ANGIO_EU	0.5	3	0	0	0	2.5	0	2.5	0	0	2.5	0
2	130	03_05	6	06_05_2015	126	Acer	ACPL	europe	O	GYMNO_NA_ANGIO_EU	0.5	3	0	0	2.5	0	0	2.5	0	0	2.5	2.5
2	130	02_06	6	06_05_2015	126	Acer	ACPL	europe	O	GYMNO_NA_ANGIO_EU	0.5	3	0	0	0	2.5	0	2.5	2.5	0	2.5	2.5
2	130	03_03	6	06_05_2015	126	Acer	ACPL	europe	O	GYMNO_NA_ANGIO_EU	0.5	3	0	0	0	0	0	0	2.5	0	0	0
2	130	06_02	6	06_05_2015	126	Betula	BEPE	europe	O	GYMNO_NA_ANGIO_EU	0.5	3	0	2.5	2.5	2.5	2.5	0	0	2.5	15	2.5
2	130	04_03	6	06_05_2015	126	Betula	BEPE	europe	O	GYMNO_NA_ANGIO_EU	0.5	3	2.5	0	2.5	0	0	2.5	15	2.5	15	2.5
2	130	03_04	6	06_05_2015	126	Betula	BEPE	europe	O	GYMNO_NA_ANGIO_EU	0.5	3	2.5	0	0	0	0	2.5	2.5	0	2.5	0
2	130	04_06	6	06_05_2015	126	Betula	BEPE	europe	O	GYMNO_NA_ANGIO_EU	0.5	3	2.5	2.5	0	2.5	0	2.5	2.5	0	0	2.5
2	130	05_06	6	06_05_2015	126	Quercus	QURO	europe	O	GYMNO_NA_ANGIO_EU	0.5	3	2.5	0	2.5	0	0	2.5	15	15	0	0
2	130	06_05	6	06_05_2015	126	Quercus	QURO	europe	O	GYMNO_NA_ANGIO_EU	0.5	3	2.5	2.5	2.5	0	15	2.5	0	0	2.5	2.5
2	130	03_06	6	06_05_2015	126	Quercus	QURO	europe	O	GYMNO_NA_ANGIO_EU	0.5	3	0	0	0	0	0	0	0	0	0	0
2	131	03_05	2	24_04_2015	114	Acer	ACPL	europe	P	ACPL_BEPE	0	2	0	0	0	0	0	0	0	0	2.5	2.5
2	131	03_06	2	24_04_2015	114	Acer	ACPL	europe	P	ACPL_BEPE	0	2	0	0	0	0	0	0	0	0	0	0
2	131	05_06	2	24_04_2015	114	Acer	ACPL	europe	P	ACPL_BEPE	0	2	0	0	0	0	0	0	0	0	0	0
2	131	04_04	2	24_04_2015	114	Acer	ACPL	europe	P	ACPL_BEPE	0	2	0	0	0	0	0	0	0	0	0	0
2	131	05_04	2	24_04_2015	114	Acer	ACPL	europe	P	ACPL_BEPE	0	2	0	0	0	0	0	0	0	0	0	0
2	131	03_03	2	24_04_2015	114	Acer	ACPL	europe	P	ACPL_BEPE	0	2	0	0	0	0	0	0	0	0	0	0
2	131	06_03	2	24_04_2015	114	Acer	ACPL	europe	P	ACPL_BEPE	0	2	0	0	0	0	0	0	0	0	0	0
2	131	03_02	2	24_04_2015	114	Acer	ACPL	europe	P	ACPL_BEPE	0	2	0	0	0	0	0	0	0	0	0	0
2	131	04_02	2	24_04_2015	114	Acer	ACPL	europe	P	ACPL_BEPE	0	2	0	0	0	0	0	0	0	0	0	0
2	131	05_02	2	24_04_2015	114	Acer	ACPL	europe	P	ACPL_BEPE	0	2	0	0	0	0	0	0	0	0	0	0
2	131	04_05	2	24_04_2015	114	Acer	ACPL	europe	P	ACPL_BEPE	0	2	2.5	0	0	0	0	0	0	0	0	0
2	131	02_04	2	24_04_2015	114	Acer	ACPL	europe	P	ACPL_BEPE	0	2	0	0	0	0	0	0	0	0	0	2.5
2	131	04_06	2	24_04_2015	114	Betula	BEPE	europe	P	ACPL_BEPE	0	2	0	0	0	0	0	0	2.5	2.5	2.5	0
2	131	04_03	2	24_04_2015	114	Betula	BEPE	europe	P	ACPL_BEPE	0	2	0	0	0	2.5	0	0	0	2.5	2.5	0
2	131	06_06	2	24_04_2015	114	Betula	BEPE	europe	P	ACPL_BEPE	0	2	2.5	2.5	2.5	2.5	0	2.5	0	2.5	2.5	0
2	131	02_06	2	24_04_2015	114	Betula	BEPE	europe	P	ACPL_BEPE	0	2	0	2.5	0	0	0	2.5	0	2.5	0	0
2	131	06_04	2	24_04_2015	114	Betula	BEPE	europe	P	ACPL_BEPE	0	2	2.5	2.5	0	0	0	0	2.5	2.5	0	2.5
2	131	02_02	2	24_04_2015	114	Betula	BEPE	europe	P	ACPL_BEPE	0	2	2.5	0	2.5	0	0	2.5	2.5	0	2.5	0
2	131	05_03	2	24_04_2015	114	Betula	BEPE	europe	P	ACPL_BEPE	0	2	0	2.5	0	0	0	2.5	0	0	2.5	15
2	131	02_05	2	24_04_2015	114	Betula	BEPE	europe	P	ACPL_BEPE	0	2	0	0	0	0	0	0	0	0	0	0
2	131	05_05	2	24_04_2015	114	Betula	BEPE	europe	P	ACPL_BEPE	0	2	2.5	0	0	0	0	0	0	0	0	0
2	131	06_02	2	24_04_2015	114	Betula	BEPE	europe	P	ACPL_BEPE	0	2	0	0	0	2.5	0	0	0	0	0	0
2	131	02_03	2	24_04_2015	114	Betula	BEPE	europe	P	ACPL_BEPE	0	2	2.5	0	0	2.5	2.5	0	0	0	0	0
2	131	03_04	2	24_04_2015	114	Betula	BEPE	europe	P	ACPL_BEPE	0	2	0	2.5	2.5	2.5	2.5	2.5	2.5	0	0	0
2	132	05_06	2	07_05_2015	127	Quercus	QURU	north_a	O	LADE_QURU	0.5	1	37.5	2.5	2.5	2.5	2.5	15	15	15	15	0
2	132	05_02	2	07_05_2015	127	Quercus	QURU	north_a	O	LADE_QURU	0.5	1	2.5	0	0	0	2.5	2.5	2.5	2.5	2.5	0
2	132	03_05	2	07_05_2015	127	Quercus	QURU	north_a	O	LADE_QURU	0.5	1	0	2.5	0	2.5	2.5	2.5	2.5	2.5	2.5	0
2	132	04_06	2	07_05_2015	127	Quercus	QURU	north_a	O	LADE_QURU	0.5	1	2.5	2.5	2.5	2.5	0	0	0	2.5	2.5	2.5
2	132	02_05	2	07_05_2015	127	Quercus	QURU	north_a	O	LADE_QURU	0.5	1	0	2.5	2.5	0	0	2.5	2.5	2.5	0	0
2	132	06_05	2	07_05_2015	127	Quercus	QURU	north_a	O	LADE_QURU	0.5	1	0	0	0	0	0	0	0	0	0	0
2	132	04_04	2	07_05_2015	127	Quercus	QURU	north_a	O	LADE_QURU	0.5	1	0	0	0	0	0	0	0	0	0	0
2	132	02_03	2	07_05_2015	127	Quercus	QURU	north_a	O	LADE_QURU	0.5	1	0	0	0	0	0	0	0	0	0	0
2	132	04_02	2	07_05_2015	127	Quercus	QURU	north_a	O	LADE_QURU	0.5	1	0	0	0	0	0	0	0	0	0	0
2	132	03_04	2	07_05_2015	127	Quercus	QURU	north_a	O	LADE_QURU	0.5	1	0	0	2.5	0	2.5	2.5	0	0	0	0
2	132	05_03	2	07_05_2015	127	Quercus	QURU	north_a	O	LADE_QURU	0.5	1	2.5	0	0	0	2.5	2.5	0	0	0	0
2	132	06_02	2	07_05_2015	127	Quercus	QURU	north_a	O	LADE_QURU	0.5	1	0	2.5	0	0	0	0	0	0	0	2.5
2	133	02_06	1	27_04_2015	117	Acer	ACPL	europe	P	ACPL	0	1	0	0	0	0	2.5	0	2.5	2.5	2.5	0
2	133	04_06	1	27_04_2015	117	Acer	ACPL	europe	P	ACPL	0	1	0	0	0	0	0	0	0	0	2.5	0
2	133	03_06	1	27_04_2015	117	Acer	ACPL	europe	P	ACPL	0	1	0	0	0	0	0	0	0	0	0	0
2	133	06_06	1	27_04_2015	117	Acer	ACPL	europe	P	ACPL	0	1	0	0	0	0	0	0	0	0	0	0
2	133	02_05	1	27_04_2015	117	Acer	ACPL	europe	P	ACPL	0	1	0	0	0	0	0	0	0	0	0	0
2	133	03_05	1	27_04_2015	117	Acer	ACPL	europe	P	ACPL	0	1	0	0	0	0	0	0	0	0	0	0
2	133	04_05	1	27_04_2015	117	Acer	ACPL	europe	P	ACPL	0	1	0	0	0	0	0	0	0	0	0	0
2	133	05_05	1	27_04_2015	117	Acer	ACPL	europe	P	ACPL	0	1	0	0	0	0	0	0	0	0	0	0
2	133	06_05	1	27_04_2015	117	Acer	ACPL	europe	P	ACPL	0	1	0	0	0	0	0	0	0	0	0	0
2	133	03_04	1	27_04_2015	117	Acer	ACPL	europe	P	ACPL	0	1	0	0	0	0	0	0	0	0	0	0
2	133	04_04	1	27_04_2015	117	Acer	ACPL	europe	P	ACPL	0	1	0	0	0	0	0	0	0	0	0	0
2	133	05_04	1	27_04_2015	117	Acer	ACPL	europe	P	ACPL	0	1	0	0	0	0	0	0	0	0	0	0
2	133	06_04	1	27_04_2015	117	Acer	ACPL	europe	P	ACPL	0	1	0	0	0	0	0	0	0	0	0	0
2	133	05_06	1	27_04_2015	117	Acer	ACPL	europe	P	ACPL	0	1	0	0	0	2.5	0	0	0	0	0	0
2	133	02_04	1	27_04_2015	117	Acer	ACPL	europe	P	ACPL	0	1	15	0	0	0	0	0	0	0	0	0
2	133	02_03	1	28_04_2015	118	Acer	ACPL	europe	P	ACPL	0	1	0	0	0	0	15	2.5	2.5	15	0	0
2	133	05_03	1	28_04_2015	118	Acer	ACPL	europe	P	ACPL	0	1	2.5	2.5	2.5	2.5	2.5	0	0	2.5	0	0
2	133	03_03	1	28_04_2015	118	Acer	ACPL	europe	P	ACPL	0	1	0	0	0	0	0	0	0	0	0	0
2	133	04_03	1	28_04_2015	118	Acer	ACPL	europe	P	ACPL	0	1	0	0	0	0	0	0	0	0	0	0
2	133	02_02	1	28_04_2015	118	Acer	ACPL	europe	P	ACPL	0	1	0	0	0	0	0	0	0	0	0	0
2	133	03_02	1	28_04_2015	118	Acer	ACPL	europe	P	ACPL	0	1	0	0	0	0	0	0	0	0	0	0
2	133	04_02	1	28_04_2015	118	Acer	ACPL	europe	P	ACPL	0	1	0	0	0	0	0	0	0	0	0	0
2	133	06_03	1	28_04_2015	118	Acer	ACPL	europe	P	ACPL	0	1	0	0	2.5	0	0	0	0	0	0	0
2	133	06_02	1	28_04_2015	118	Acer	ACPL	europe	P	ACPL	0	1	2.5	0	0	2.5	0	0	0	0	0	0
2	133	05_02	1	28_04_2015	118	Acer	ACPL	europe	P	ACPL	0	1	0	0	2.5	2.5	0	0	2.5	0	0	0
2	134	03_03	4	07_05_2015	127	Acer	ACPL	europe	O	ACPL_QURO_LADE_PISY	0.5	2	0	0	2.5	0	0	2.5	0	15	15	0
2	134	05_04	4	07_05_2015	127	Acer	ACPL	europe	O	ACPL_QURO_LADE_PISY	0.5	2	0	0	0	0	2.5	0	0	15	2.5	2.5
2	134	02_05	4	07_05_2015	127	Acer	ACPL	europe	O	ACPL_QURO_LADE_PISY	0.5	2	0	0	0	0	0	2.5	2.5	2.5	0	0
2	134	06_05	4	07_05_2015	127	Acer	ACPL	europe	O	ACPL_QURO_LADE_PISY	0.5	2	2.5	15	0	0	2.5	0	15	2.5	0	2.5
2	134	03_05	4	07_05_2015	127	Acer	ACPL	europe	O	ACPL_QURO_LADE_PISY	0.5	2	0	0	15	2.5	2.5	0	0	0	2.5	0
2	134	06_02	4	07_05_2015	127	Acer	ACPL	europe	O	ACPL_QURO_LADE_PISY	0.5	2	0	0	0	15	15	0	15	0	2.5	0
2	134	04_06	4	07_05_2015	127	Acer	ACPL	europe	O	ACPL_QURO_LADE_PISY	0.5	2	2.5	2.5	15	15	0	0	0	0	0	2.5
2	134	05_05	4	07_05_2015	127	Quercus	QURO	europe	O	ACPL_QURO_LADE_PISY	0.5	2	0	0	0	0	0	0	0	0	0	0
2	134	02_06	4	07_05_2015	127	Quercus	QURO	europe	O	ACPL_QURO_LADE_PISY	0.5	2	0	2.5	2.5	0	0	0	0	0	0	0
2	134	06_03	4	18_05_2015	138	Quercus	QURO	europe	O	ACPL_QURO_LADE_PISY	0.5	2	2.5	0	0	0	2.5	0	0	2.5	0	2.5
2	135	03_02	4	11_05_2015	131	Betula	BEPE	europe	N	BEPE_QURO_PIAB_PISY	0.5	2	0	2.5	2.5	15	2.5	0	2.5	37.5	37.5	2.5
2	135	04_05	4	11_05_2015	131	Betula	BEPE	europe	N	BEPE_QURO_PIAB_PISY	0.5	2	2.5	0	2.5	15	0	15	2.5	2.5	2.5	0
2	135	06_02	4	11_05_2015	131	Betula	BEPE	europe	N	BEPE_QURO_PIAB_PISY	0.5	2	0	2.5	0	0	0	2.5	15	2.5	0	0
2	135	06_05	4	11_05_2015	131	Betula	BEPE	europe	N	BEPE_QURO_PIAB_PISY	0.5	2	15	0	2.5	0	0	0	2.5	2.5	0	15
2	135	06_06	4	11_05_2015	131	Quercus	QURO	europe	N	BEPE_QURO_PIAB_PISY	0.5	2	2.5	2.5	2.5	0	2.5	15	2.5	37.5	2.5	2.5
2	135	02_05	4	11_05_2015	131	Quercus	QURO	europe	N	BEPE_QURO_PIAB_PISY	0.5	2	2.5	2.5	2.5	2.5	2.5	0	2.5	15	2.5	37.5
2	135	05_03	4	11_05_2015	131	Quercus	QURO	europe	N	BEPE_QURO_PIAB_PISY	0.5	2	2.5	2.5	0	0	0	0	0	2.5	0	0
2	135	02_02	4	11_05_2015	131	Quercus	QURO	europe	N	BEPE_QURO_PIAB_PISY	0.5	2	0	0	0	0	0	0	2.5	0	2.5	0
2	135	03_03	4	11_05_2015	131	Quercus	QURO	europe	N	BEPE_QURO_PIAB_PISY	0.5	2	0	0	2.5	2.5	0	0	0	0	2.5	0
2	135	06_04	4	11_05_2015	131	Quercus	QURO	europe	N	BEPE_QURO_PIAB_PISY	0.5	2	0	0	2.5	2.5	0	2.5	0	0	2.5	2.5
2	135	04_02	4	11_05_2015	131	Quercus	QURO	europe	N	BEPE_QURO_PIAB_PISY	0.5	2	2.5	2.5	0	2.5	0	0	0	0	0	0
2	137	06_03	2	20_04_2015	110	Acer	ACPL	europe	NP	ACPL_BEPE	0	2	0	0	2.5	2.5	0	0	0	2.5	0	0
2	137	05_06	2	20_04_2015	110	Acer	ACPL	europe	NP	ACPL_BEPE	0	2	0	0	0	0	0	0	0	0	0	0
2	137	03_05	2	20_04_2015	110	Acer	ACPL	europe	NP	ACPL_BEPE	0	2	0	0	0	0	0	0	0	0	0	0
2	137	04_04	2	20_04_2015	110	Acer	ACPL	europe	NP	ACPL_BEPE	0	2	0	0	0	0	0	0	0	0	0	0
2	137	05_02	2	20_04_2015	110	Acer	ACPL	europe	NP	ACPL_BEPE	0	2	0	0	0	0	0	0	0	0	0	0
2	137	05_04	2	20_04_2015	110	Acer	ACPL	europe	NP	ACPL_BEPE	0	2	0	0	0	0	2.5	0	0	0	0	0
2	137	05_05	2	20_04_2015	110	Betula	BEPE	europe	NP	ACPL_BEPE	0	2	2.5	2.5	0	2.5	2.5	0	0	15	2.5	0
2	137	03_04	2	20_04_2015	110	Betula	BEPE	europe	NP	ACPL_BEPE	0	2	0	0	0	0	0	0	0	2.5	2.5	0
2	137	06_06	2	20_04_2015	110	Betula	BEPE	europe	NP	ACPL_BEPE	0	2	0	2.5	0	0	2.5	2.5	2.5	2.5	0	2.5
2	137	06_04	2	20_04_2015	110	Betula	BEPE	europe	NP	ACPL_BEPE	0	2	0	0	2.5	0	0	0	0	0	2.5	0
2	137	04_03	2	20_04_2015	110	Betula	BEPE	europe	NP	ACPL_BEPE	0	2	0	0	0	0	0	0	2.5	0	2.5	2.5
2	137	04_06	2	20_04_2015	110	Betula	BEPE	europe	NP	ACPL_BEPE	0	2	2.5	0	2.5	2.5	0	2.5	2.5	0	2.5	2.5
2	137	02_05	2	20_04_2015	110	Betula	BEPE	europe	NP	ACPL_BEPE	0	2	2.5	0	0	0	0	0	0	0	0	0
2	137	02_03	2	20_04_2015	110	Betula	BEPE	europe	NP	ACPL_BEPE	0	2	2.5	0	0	0	2.5	2.5	0	0	0	0
2	137	06_02	2	20_04_2015	110	Betula	BEPE	europe	NP	ACPL_BEPE	0	2	15	0	2.5	0	0	0	2.5	0	0	0
2	137	05_03	2	20_04_2015	110	Betula	BEPE	europe	NP	ACPL_BEPE	0	2	0	0	0	0	0	0	2.5	0	0	2.5
2	137	02_02	2	20_04_2015	110	Betula	BEPE	europe	NP	ACPL_BEPE	0	2	2.5	0	0	2.5	0	0	0	0	0	2.5
2	137	02_04	2	27_04_2015	117	Acer	ACPL	europe	NP	ACPL_BEPE	0	2	0	0	0	0	0	0	0	2.5	0	0
2	137	03_03	2	27_04_2015	117	Acer	ACPL	europe	NP	ACPL_BEPE	0	2	0	0	0	0	0	0	0	2.5	0	0
2	137	03_06	2	27_04_2015	117	Acer	ACPL	europe	NP	ACPL_BEPE	0	2	0	0	0	0	0	0	0	0	0	0
2	137	04_05	2	27_04_2015	117	Acer	ACPL	europe	NP	ACPL_BEPE	0	2	0	0	0	0	0	0	0	0	0	0
2	137	06_05	2	27_04_2015	117	Acer	ACPL	europe	NP	ACPL_BEPE	0	2	0	0	0	0	0	0	0	0	0	0
2	137	04_02	2	27_04_2015	117	Acer	ACPL	europe	NP	ACPL_BEPE	0	2	0	0	0	0	0	0	0	0	0	0
2	137	03_02	2	27_04_2015	117	Acer	ACPL	europe	NP	ACPL_BEPE	0	2	0	0	0	0	0	0	2.5	0	0	0
2	137	02_06	2	27_04_2015	117	Betula	BEPE	europe	NP	ACPL_BEPE	0	2	0	0	0	0	0	15	2.5	2.5	2.5	0
2	138	05_06	2	20_04_2015	110	Acer	ACPL	europe	O	ACPL_BEPA	0	2	0	0	0	0	0	0	0	0	0	0
2	138	04_05	2	20_04_2015	110	Acer	ACPL	europe	O	ACPL_BEPA	0	2	0	0	0	0	0	0	0	0	0	0
2	138	03_04	2	20_04_2015	110	Acer	ACPL	europe	O	ACPL_BEPA	0	2	0	0	0	0	0	0	0	0	0	0
2	138	05_04	2	20_04_2015	110	Acer	ACPL	europe	O	ACPL_BEPA	0	2	0	0	0	0	0	0	0	0	0	0
2	138	06_03	2	20_04_2015	110	Acer	ACPL	europe	O	ACPL_BEPA	0	2	0	0	0	0	0	0	0	0	0	0
2	138	02_02	2	20_04_2015	110	Acer	ACPL	europe	O	ACPL_BEPA	0	2	0	0	0	0	0	0	0	0	0	0
2	138	04_02	2	20_04_2015	110	Acer	ACPL	europe	O	ACPL_BEPA	0	2	0	0	0	0	0	0	0	0	0	0
2	138	06_02	2	20_04_2015	110	Acer	ACPL	europe	O	ACPL_BEPA	0	2	0	0	0	0	0	0	0	0	0	0
2	138	06_04	2	20_04_2015	110	Betula	BEPA	north_a	O	ACPL_BEPA	0	2	2.5	2.5	2.5	0	2.5	0	0	2.5	2.5	0
2	138	06_06	2	20_04_2015	110	Betula	BEPA	north_a	O	ACPL_BEPA	0	2	0	15	2.5	2.5	0	2.5	0	2.5	2.5	0
2	138	02_04	2	20_04_2015	110	Betula	BEPA	north_a	O	ACPL_BEPA	0	2	0	0	0	0	0	0	0	0	2.5	2.5
2	138	02_06	2	20_04_2015	110	Betula	BEPA	north_a	O	ACPL_BEPA	0	2	0	0	0	0	0	0	0	0	0	0
2	138	04_04	2	20_04_2015	110	Betula	BEPA	north_a	O	ACPL_BEPA	0	2	0	0	0	0	0	0	0	0	0	0
2	138	03_02	2	20_04_2015	110	Betula	BEPA	north_a	O	ACPL_BEPA	0	2	0	0	0	0	0	0	0	0	0	0
2	138	05_03	2	20_04_2015	110	Betula	BEPA	north_a	O	ACPL_BEPA	0	2	0	0	2.5	0	0	0	0	0	0	0
2	138	03_05	2	20_04_2015	110	Betula	BEPA	north_a	O	ACPL_BEPA	0	2	0	2.5	0	0	2.5	0	0	0	0	0
2	138	05_02	2	20_04_2015	110	Betula	BEPA	north_a	O	ACPL_BEPA	0	2	0	2.5	0	0	0	2.5	2.5	0	0	0
2	138	05_05	2	20_04_2015	110	Betula	BEPA	north_a	O	ACPL_BEPA	0	2	2.5	2.5	0	0	0	15	0	0	0	0
2	138	03_06	2	27_04_2015	117	Acer	ACPL	europe	O	ACPL_BEPA	0	2	0	0	0	0	0	0	0	0	0	0
2	138	04_06	2	27_04_2015	117	Acer	ACPL	europe	O	ACPL_BEPA	0	2	0	0	0	0	0	0	0	0	0	0
2	138	02_05	2	27_04_2015	117	Acer	ACPL	europe	O	ACPL_BEPA	0	2	0	0	0	0	0	0	0	0	0	0
2	138	06_05	2	27_04_2015	117	Acer	ACPL	europe	O	ACPL_BEPA	0	2	0	0	0	0	0	0	0	0	0	0
2	138	02_03	2	27_04_2015	117	Acer	ACPL	europe	O	ACPL_BEPA	0	2	0	0	0	0	0	0	0	0	0	0
2	138	03_03	2	27_04_2015	117	Acer	ACPL	europe	O	ACPL_BEPA	0	2	0	0	0	0	0	0	0	0	0	0
2	138	04_03	2	27_04_2015	117	Acer	ACPL	europe	O	ACPL_BEPA	0	2	0	0	0	0	0	0	0	0	0	0
2	139	06_03	2	21_04_2015	111	Betula	BEPE	europe	NP	BEPE_PISY	0.5	1	2.5	2.5	2.5	2.5	2.5	0	2.5	2.5	2.5	0
2	139	02_05	2	21_04_2015	111	Betula	BEPE	europe	NP	BEPE_PISY	0.5	1	0	0	0	2.5	2.5	15	2.5	2.5	2.5	2.5
2	139	03_06	2	21_04_2015	111	Betula	BEPE	europe	NP	BEPE_PISY	0.5	1	2.5	2.5	0	0	0	0	2.5	2.5	0	2.5
2	139	05_06	2	21_04_2015	111	Betula	BEPE	europe	NP	BEPE_PISY	0.5	1	0	2.5	0	0	0	0	0	0	2.5	2.5
2	139	04_05	2	21_04_2015	111	Betula	BEPE	europe	NP	BEPE_PISY	0.5	1	0	0	0	0	0	0	0	0	0	0
2	139	04_04	2	21_04_2015	111	Betula	BEPE	europe	NP	BEPE_PISY	0.5	1	0	0	0	0	0	0	0	0	0	0
2	139	06_04	2	21_04_2015	111	Betula	BEPE	europe	NP	BEPE_PISY	0.5	1	0	0	0	0	0	0	0	0	0	0
2	139	05_02	2	21_04_2015	111	Betula	BEPE	europe	NP	BEPE_PISY	0.5	1	0	0	0	0	0	0	0	0	0	0
2	139	04_03	2	21_04_2015	111	Betula	BEPE	europe	NP	BEPE_PISY	0.5	1	0	0	0	0	0	0	2.5	0	0	0
2	139	03_05	2	21_04_2015	111	Betula	BEPE	europe	NP	BEPE_PISY	0.5	1	2.5	0	2.5	0	2.5	0	0	0	0	0
2	139	03_02	2	21_04_2015	111	Betula	BEPE	europe	NP	BEPE_PISY	0.5	1	0	0	2.5	0	2.5	0	2.5	0	0	0
2	139	02_04	2	21_04_2015	111	Betula	BEPE	europe	NP	BEPE_PISY	0.5	1	2.5	2.5	0	2.5	0	0	2.5	0	0	2.5
2	139	05_05	2	21_04_2015	111	Betula	BEPE	europe	NP	BEPE_PISY	0.5	1	2.5	2.5	2.5	0	0	2.5	2.5	0	0	2.5
2	140	05_06	4	21_04_2015	111	Betula	BEPE	europe	O	BEPE_LADE_PIAB_PISY	0.75	1	0	0	0	0	0	0	0	2.5	0	0
2	140	02_06	4	21_04_2015	111	Betula	BEPE	europe	O	BEPE_LADE_PIAB_PISY	0.75	1	2.5	0	0	0	2.5	0	0	2.5	0	0
2	140	06_05	4	21_04_2015	111	Betula	BEPE	europe	O	BEPE_LADE_PIAB_PISY	0.75	1	0	2.5	2.5	2.5	2.5	0	2.5	2.5	0	0
2	140	03_05	4	21_04_2015	111	Betula	BEPE	europe	O	BEPE_LADE_PIAB_PISY	0.75	1	0	0	2.5	2.5	0	0	0	0	15	0
2	140	03_03	4	21_04_2015	111	Betula	BEPE	europe	O	BEPE_LADE_PIAB_PISY	0.75	1	0	0	0	0	0	2.5	0	0	0	0
2	140	04_02	4	21_04_2015	111	Betula	BEPE	europe	O	BEPE_LADE_PIAB_PISY	0.75	1	0	0	0	0	0	0	0	0	0	2.5
2	141	02_04	1	22_04_2015	112	Betula	BEPE	europe	P	BEPE	0	1	0	0	0	0	2.5	2.5	0	2.5	2.5	0
2	141	02_03	1	22_04_2015	112	Betula	BEPE	europe	P	BEPE	0	1	2.5	15	0	0	15	2.5	0	2.5	2.5	0
2	141	02_05	1	22_04_2015	112	Betula	BEPE	europe	P	BEPE	0	1	0	2.5	0	0	0	0	2.5	2.5	0	0
2	141	06_05	1	22_04_2015	112	Betula	BEPE	europe	P	BEPE	0	1	15	2.5	2.5	2.5	0	2.5	0	2.5	0	0
2	141	03_06	1	22_04_2015	112	Betula	BEPE	europe	P	BEPE	0	1	2.5	0	2.5	2.5	0	15	2.5	2.5	0	2.5
2	141	05_02	1	22_04_2015	112	Betula	BEPE	europe	P	BEPE	0	1	0	2.5	0	0	0	0	0	0	2.5	0
2	141	04_04	1	22_04_2015	112	Betula	BEPE	europe	P	BEPE	0	1	0	0	0	2.5	0	0	2.5	0	2.5	0
2	141	03_05	1	22_04_2015	112	Betula	BEPE	europe	P	BEPE	0	1	2.5	0	0	2.5	0	15	0	0	2.5	0
2	141	06_03	1	22_04_2015	112	Betula	BEPE	europe	P	BEPE	0	1	0	0	0	0	0	0	0	0	2.5	2.5
2	141	06_06	1	22_04_2015	112	Betula	BEPE	europe	P	BEPE	0	1	2.5	2.5	0	0	0	0	0	0	2.5	2.5
2	141	02_06	1	22_04_2015	112	Betula	BEPE	europe	P	BEPE	0	1	0	2.5	2.5	0	0	2.5	0	0	2.5	2.5
2	141	04_03	1	22_04_2015	112	Betula	BEPE	europe	P	BEPE	0	1	2.5	2.5	2.5	0	2.5	0	2.5	0	2.5	2.5
2	141	04_02	1	22_04_2015	112	Betula	BEPE	europe	P	BEPE	0	1	2.5	0	2.5	0	2.5	2.5	2.5	0	2.5	2.5
2	141	04_06	1	22_04_2015	112	Betula	BEPE	europe	P	BEPE	0	1	0	0	0	0	0	0	0	0	0	0
2	141	05_05	1	22_04_2015	112	Betula	BEPE	europe	P	BEPE	0	1	0	0	0	0	0	0	0	0	0	0
2	141	04_05	1	22_04_2015	112	Betula	BEPE	europe	P	BEPE	0	1	0	0	0	0	0	2.5	0	0	0	0
2	141	05_04	1	22_04_2015	112	Betula	BEPE	europe	P	BEPE	0	1	0	0	0	0	2.5	0	0	0	0	0
2	141	06_02	1	22_04_2015	112	Betula	BEPE	europe	P	BEPE	0	1	0	2.5	0	0	0	0	0	0	0	0
2	141	02_02	1	22_04_2015	112	Betula	BEPE	europe	P	BEPE	0	1	0	0	2.5	0	0	0	2.5	0	0	0
2	141	05_03	1	22_04_2015	112	Betula	BEPE	europe	P	BEPE	0	1	0	2.5	2.5	0	2.5	0	0	0	0	0
2	141	03_02	1	22_04_2015	112	Betula	BEPE	europe	P	BEPE	0	1	15	2.5	0	2.5	2.5	0	2.5	0	0	0
2	141	03_04	1	22_04_2015	112	Betula	BEPE	europe	P	BEPE	0	1	0	0	2.5	0	2.5	0	0	0	0	2.5
2	141	03_03	1	22_04_2015	112	Betula	BEPE	europe	P	BEPE	0	1	0	0	2.5	0	2.5	2.5	0	0	0	2.5
2	141	06_04	1	22_04_2015	112	Betula	BEPE	europe	P	BEPE	0	1	2.5	0	2.5	2.5	2.5	2.5	0	0	0	2.5
2	141	05_06	1	22_04_2015	112	Betula	BEPE	europe	P	BEPE	0	1	15	0	0	0	2.5	0	0	0	0	2.5
2	142	06_02	2	04_05_2015	124	Betula	BEPE	europe	O	BEPE_QURO	0	2	0	0	0	2.5	2.5	2.5	15	37.5	0	0
2	142	03_04	2	04_05_2015	124	Betula	BEPE	europe	O	BEPE_QURO	0	2	0	0	0	0	0	2.5	2.5	2.5	15	2.5
2	142	04_04	2	04_05_2015	124	Betula	BEPE	europe	O	BEPE_QURO	0	2	15	0	0	0	2.5	0	2.5	2.5	2.5	2.5
2	142	04_02	2	04_05_2015	124	Betula	BEPE	europe	O	BEPE_QURO	0	2	0	0	2.5	0	2.5	0	0	2.5	0	0
2	142	04_06	2	04_05_2015	124	Betula	BEPE	europe	O	BEPE_QURO	0	2	0	0	0	2.5	2.5	2.5	2.5	2.5	0	0
2	142	02_05	2	04_05_2015	124	Betula	BEPE	europe	O	BEPE_QURO	0	2	15	2.5	2.5	2.5	2.5	0	0	2.5	0	15
2	142	05_04	2	04_05_2015	124	Betula	BEPE	europe	O	BEPE_QURO	0	2	0	0	0	37.5	15	0	0	0	15	0
2	142	02_03	2	04_05_2015	124	Betula	BEPE	europe	O	BEPE_QURO	0	2	0	0	0	0	2.5	2.5	2.5	0	2.5	0
2	142	05_05	2	04_05_2015	124	Betula	BEPE	europe	O	BEPE_QURO	0	2	0	2.5	2.5	2.5	2.5	0	0	0	2.5	0
2	142	06_05	2	04_05_2015	124	Betula	BEPE	europe	O	BEPE_QURO	0	2	2.5	0	0	0	0	0	0	0	2.5	2.5
2	142	02_02	2	04_05_2015	124	Betula	BEPE	europe	O	BEPE_QURO	0	2	2.5	2.5	2.5	0	0	2.5	2.5	0	2.5	2.5
2	142	03_05	2	04_05_2015	124	Betula	BEPE	europe	O	BEPE_QURO	0	2	0	0	0	2.5	0	0	0	0	0	2.5
2	142	06_03	2	04_05_2015	124	Betula	BEPE	europe	O	BEPE_QURO	0	2	2.5	0	0	0	0	2.5	2.5	0	0	2.5
2	142	02_06	2	04_05_2015	124	Quercus	QURO	europe	O	BEPE_QURO	0	2	0	0	0	0	0	0	0	0	0	0
2	142	03_06	2	04_05_2015	124	Quercus	QURO	europe	O	BEPE_QURO	0	2	0	0	0	0	0	0	0	0	0	0
2	142	05_06	2	04_05_2015	124	Quercus	QURO	europe	O	BEPE_QURO	0	2	0	0	0	0	0	0	0	0	0	0
2	142	04_05	2	04_05_2015	124	Quercus	QURO	europe	O	BEPE_QURO	0	2	0	0	0	0	0	0	0	0	0	0
2	142	06_04	2	04_05_2015	124	Quercus	QURO	europe	O	BEPE_QURO	0	2	0	0	0	0	0	0	0	0	0	0
2	142	03_03	2	04_05_2015	124	Quercus	QURO	europe	O	BEPE_QURO	0	2	0	0	0	0	0	0	0	0	0	0
2	142	04_03	2	04_05_2015	124	Quercus	QURO	europe	O	BEPE_QURO	0	2	0	0	0	0	0	0	0	0	0	0
2	142	03_02	2	04_05_2015	124	Quercus	QURO	europe	O	BEPE_QURO	0	2	0	0	0	0	0	0	0	0	0	0
2	142	05_02	2	04_05_2015	124	Quercus	QURO	europe	O	BEPE_QURO	0	2	0	0	0	0	0	0	0	0	0	0
2	142	05_03	2	18_05_2015	138	Quercus	QURO	europe	O	BEPE_QURO	0	2	15	62.5	87.5	37.5	15	37.5	37.5	62.5	15	2.5
2	142	02_04	2	18_05_2015	138	Quercus	QURO	europe	O	BEPE_QURO	0	2	0	2.5	0	15	2.5	2.5	2.5	2.5	0	15
2	142	06_06	2	18_05_2015	138	Quercus	QURO	europe	O	BEPE_QURO	0	2	0	0	0	0	0	0	0	0	0	0
2	143	02_06	4	05_05_2015	125	Acer	ACPL	europe	NP	ACPL_BEPE_QURO_LADE	0.25	3	0	0	0	0	0	0	0	2.5	2.5	2.5
2	143	04_06	4	05_05_2015	125	Acer	ACPL	europe	NP	ACPL_BEPE_QURO_LADE	0.25	3	0	0	0	0	2.5	0	2.5	2.5	0	0
2	143	04_04	4	05_05_2015	125	Acer	ACPL	europe	NP	ACPL_BEPE_QURO_LADE	0.25	3	0	0	0	0	0	2.5	2.5	2.5	0	0
2	143	05_02	4	05_05_2015	125	Acer	ACPL	europe	NP	ACPL_BEPE_QURO_LADE	0.25	3	2.5	2.5	0	15	0	0	0	0	2.5	0
2	143	03_02	4	05_05_2015	125	Acer	ACPL	europe	NP	ACPL_BEPE_QURO_LADE	0.25	3	0	2.5	0	0	2.5	2.5	2.5	0	2.5	2.5
2	143	06_04	4	05_05_2015	125	Acer	ACPL	europe	NP	ACPL_BEPE_QURO_LADE	0.25	3	15	2.5	2.5	2.5	2.5	2.5	0	0	0	2.5
2	143	06_03	4	05_05_2015	125	Betula	BEPE	europe	NP	ACPL_BEPE_QURO_LADE	0.25	3	0	0	0	15	2.5	0	2.5	2.5	2.5	0
2	143	02_05	4	05_05_2015	125	Betula	BEPE	europe	NP	ACPL_BEPE_QURO_LADE	0.25	3	0	0	0	0	2.5	0	0	0	0	2.5
2	143	02_02	4	05_05_2015	125	Betula	BEPE	europe	NP	ACPL_BEPE_QURO_LADE	0.25	3	0	0	15	0	2.5	0	2.5	2.5	2.5	2.5
2	143	04_05	4	05_05_2015	125	Betula	BEPE	europe	NP	ACPL_BEPE_QURO_LADE	0.25	3	0	2.5	0	0	0	2.5	15	2.5	0	0
2	143	03_06	4	05_05_2015	125	Betula	BEPE	europe	NP	ACPL_BEPE_QURO_LADE	0.25	3	2.5	15	15	37.5	15	0	2.5	0	15	2.5
2	143	04_03	4	05_05_2015	125	Betula	BEPE	europe	NP	ACPL_BEPE_QURO_LADE	0.25	3	0	0	2.5	2.5	2.5	0	0	0	2.5	2.5
2	143	05_04	4	05_05_2015	125	Betula	BEPE	europe	NP	ACPL_BEPE_QURO_LADE	0.25	3	15	15	0	2.5	0	15	0	0	0	15
2	143	06_02	4	05_05_2015	125	Quercus	QURO	europe	NP	ACPL_BEPE_QURO_LADE	0.25	3	0	0	0	0	0	0	0	2.5	0	0
2	143	02_03	4	05_05_2015	125	Quercus	QURO	europe	NP	ACPL_BEPE_QURO_LADE	0.25	3	2.5	0	0	2.5	2.5	0	0	2.5	0	0
2	143	03_05	4	05_05_2015	125	Quercus	QURO	europe	NP	ACPL_BEPE_QURO_LADE	0.25	3	0	0	0	0	0	0	0	0	0	0
2	143	05_05	4	05_05_2015	125	Quercus	QURO	europe	NP	ACPL_BEPE_QURO_LADE	0.25	3	0	0	0	0	0	0	0	0	0	0
2	144	03_06	1	22_04_2015	112	Betula	BEPE	europe	O	BEPE	0	1	0	0	0	0	0	0	2.5	2.5	2.5	0
2	144	02_03	1	22_04_2015	112	Betula	BEPE	europe	O	BEPE	0	1	2.5	0	0	0	2.5	0	0	2.5	2.5	0
2	144	03_03	1	22_04_2015	112	Betula	BEPE	europe	O	BEPE	0	1	2.5	0	2.5	0	0	0	2.5	2.5	2.5	0
2	144	06_02	1	22_04_2015	112	Betula	BEPE	europe	O	BEPE	0	1	2.5	0	0	2.5	2.5	0	0	2.5	2.5	0
2	144	02_04	1	22_04_2015	112	Betula	BEPE	europe	O	BEPE	0	1	2.5	0	0	2.5	2.5	2.5	2.5	2.5	2.5	0
2	144	03_02	1	22_04_2015	112	Betula	BEPE	europe	O	BEPE	0	1	0	0	0	0	2.5	2.5	2.5	2.5	2.5	2.5
2	144	04_03	1	22_04_2015	112	Betula	BEPE	europe	O	BEPE	0	1	2.5	2.5	2.5	0	0	2.5	2.5	2.5	2.5	2.5
2	144	03_04	1	22_04_2015	112	Betula	BEPE	europe	O	BEPE	0	1	0	15	2.5	0	2.5	0	0	2.5	2.5	2.5
2	144	02_05	1	22_04_2015	112	Betula	BEPE	europe	O	BEPE	0	1	0	0	2.5	2.5	0	0	0	2.5	0	0
2	144	05_02	1	22_04_2015	112	Betula	BEPE	europe	O	BEPE	0	1	0	2.5	0	0	0	2.5	2.5	2.5	0	0
2	144	02_02	1	22_04_2015	112	Betula	BEPE	europe	O	BEPE	0	1	15	2.5	2.5	0	2.5	2.5	0	2.5	0	0
2	144	02_06	1	22_04_2015	112	Betula	BEPE	europe	O	BEPE	0	1	0	2.5	0	0	0	0	0	0	2.5	0
2	144	05_04	1	22_04_2015	112	Betula	BEPE	europe	O	BEPE	0	1	2.5	0	0	0	2.5	2.5	2.5	0	2.5	0
2	144	06_05	1	22_04_2015	112	Betula	BEPE	europe	O	BEPE	0	1	0	2.5	2.5	2.5	2.5	0	2.5	0	2.5	0
2	144	04_06	1	22_04_2015	112	Betula	BEPE	europe	O	BEPE	0	1	0	2.5	2.5	0	2.5	0	0	0	2.5	2.5
2	144	06_06	1	22_04_2015	112	Betula	BEPE	europe	O	BEPE	0	1	0	0	0	0	0	0	0	0	0	0
2	144	05_05	1	22_04_2015	112	Betula	BEPE	europe	O	BEPE	0	1	0	0	0	0	0	0	0	0	0	0
2	144	06_03	1	22_04_2015	112	Betula	BEPE	europe	O	BEPE	0	1	0	0	0	0	0	0	0	0	0	0
2	144	05_06	1	22_04_2015	112	Betula	BEPE	europe	O	BEPE	0	1	0	2.5	0	0	0	0	0	0	0	0
2	144	03_05	1	22_04_2015	112	Betula	BEPE	europe	O	BEPE	0	1	0	0	0	2.5	0	0	0	0	0	0
2	144	04_04	1	22_04_2015	112	Betula	BEPE	europe	O	BEPE	0	1	0	0	0	0	0	2.5	0	0	0	0
2	144	04_05	1	22_04_2015	112	Betula	BEPE	europe	O	BEPE	0	1	2.5	0	0	0	0	0	2.5	0	0	0
2	144	06_04	1	22_04_2015	112	Betula	BEPE	europe	O	BEPE	0	1	2.5	0	0	0	0	0	2.5	0	0	0
2	144	05_03	1	22_04_2015	112	Betula	BEPE	europe	O	BEPE	0	1	2.5	0	0	0	2.5	0	0	0	0	0
2	144	04_02	1	22_04_2015	112	Betula	BEPE	europe	O	BEPE	0	1	0	2.5	0	2.5	2.5	0	0	0	0	0
2	145	04_05	4	05_05_2015	125	Betula	BEPE	europe	P	BEPE_QURO_PIAB_PISY	0.5	2	0	2.5	0	0	2.5	0	2.5	2.5	2.5	2.5
2	145	06_02	4	05_05_2015	125	Betula	BEPE	europe	P	BEPE_QURO_PIAB_PISY	0.5	2	0	2.5	0	15	2.5	2.5	15	0	2.5	0
2	145	03_02	4	05_05_2015	125	Betula	BEPE	europe	P	BEPE_QURO_PIAB_PISY	0.5	2	15	2.5	0	0	0	0	2.5	0	2.5	2.5
2	145	02_04	4	05_05_2015	125	Betula	BEPE	europe	P	BEPE_QURO_PIAB_PISY	0.5	2	0	0	0	2.5	0	2.5	0	0	0	0
2	145	06_05	4	05_05_2015	125	Betula	BEPE	europe	P	BEPE_QURO_PIAB_PISY	0.5	2	2.5	2.5	2.5	2.5	2.5	2.5	15	0	0	15
2	145	02_05	4	05_05_2015	125	Quercus	QURO	europe	P	BEPE_QURO_PIAB_PISY	0.5	2	0	0	0	0	0	0	0	0	0	0
2	145	03_03	4	05_05_2015	125	Quercus	QURO	europe	P	BEPE_QURO_PIAB_PISY	0.5	2	0	0	0	0	0	0	0	0	0	0
2	145	05_03	4	05_05_2015	125	Quercus	QURO	europe	P	BEPE_QURO_PIAB_PISY	0.5	2	0	0	0	0	0	0	0	0	0	0
2	145	02_02	4	05_05_2015	125	Quercus	QURO	europe	P	BEPE_QURO_PIAB_PISY	0.5	2	0	0	0	0	0	0	0	0	0	0
2	145	06_04	4	18_05_2015	138	Quercus	QURO	europe	P	BEPE_QURO_PIAB_PISY	0.5	2	0	0	2.5	2.5	0	0	2.5	2.5	0	2.5
2	145	06_06	4	18_05_2015	138	Quercus	QURO	europe	P	BEPE_QURO_PIAB_PISY	0.5	2	0	0	2.5	0	0	0	0	0	2.5	0
2	145	04_02	4	18_05_2015	138	Quercus	QURO	europe	P	BEPE_QURO_PIAB_PISY	0.5	2	0	15	37.5	2.5	2.5	2.5	2.5	0	0	0
2	146	03_02	2	23_04_2015	113	Betula	BEPA	north_a	O	BEPA_PIST	0.5	1	0	0	0	0	0	0	0	2.5	0	2.5
2	146	02_06	2	23_04_2015	113	Betula	BEPA	north_a	O	BEPA_PIST	0.5	1	0	0	0	0	0	0	0	0	0	0
2	146	05_05	2	23_04_2015	113	Betula	BEPA	north_a	O	BEPA_PIST	0.5	1	0	0	0	0	0	0	0	0	0	0
2	146	05_04	2	23_04_2015	113	Betula	BEPA	north_a	O	BEPA_PIST	0.5	1	0	0	0	0	0	0	0	0	0	0
2	146	06_03	2	23_04_2015	113	Betula	BEPA	north_a	O	BEPA_PIST	0.5	1	0	0	0	0	0	0	0	0	0	0
2	146	04_03	2	23_04_2015	113	Betula	BEPA	north_a	O	BEPA_PIST	0.5	1	0	0	2.5	0	0	0	0	0	0	0
2	146	03_05	2	23_04_2015	113	Betula	BEPA	north_a	O	BEPA_PIST	0.5	1	2.5	0	0	2.5	0	0	0	0	0	0
2	146	06_04	2	23_04_2015	113	Betula	BEPA	north_a	O	BEPA_PIST	0.5	1	0	0	0	0	2.5	2.5	0	0	0	0
2	146	04_06	2	23_04_2015	113	Betula	BEPA	north_a	O	BEPA_PIST	0.5	1	0	0	0	0	2.5	2.5	2.5	0	0	0
2	146	02_04	2	23_04_2015	113	Betula	BEPA	north_a	O	BEPA_PIST	0.5	1	15	0	0	0	0	0	0	0	0	0
2	146	02_03	2	23_04_2015	113	Betula	BEPA	north_a	O	BEPA_PIST	0.5	1	0	0	15	15	0	0	0	0	0	0
2	146	05_02	2	23_04_2015	113	Betula	BEPA	north_a	O	BEPA_PIST	0.5	1	0	0	2.5	2.5	2.5	0	0	0	0	2.5
2	148	06_04	2	24_04_2015	114	Betula	BEPA	north_a	O	BEPA_BEPE	0	2	0	0	0	2.5	0	2.5	2.5	2.5	2.5	2.5
2	148	04_06	2	24_04_2015	114	Betula	BEPA	north_a	O	BEPA_BEPE	0	2	2.5	0	0	0	0	0	0	2.5	0	0
2	148	05_03	2	24_04_2015	114	Betula	BEPA	north_a	O	BEPA_BEPE	0	2	0	2.5	0	0	2.5	2.5	0	2.5	0	0
2	148	02_06	2	24_04_2015	114	Betula	BEPA	north_a	O	BEPA_BEPE	0	2	2.5	0	2.5	0	0	2.5	2.5	2.5	0	0
2	148	04_04	2	24_04_2015	114	Betula	BEPA	north_a	O	BEPA_BEPE	0	2	0	0	0	0	2.5	0	0	2.5	0	2.5
2	148	05_06	2	24_04_2015	114	Betula	BEPA	north_a	O	BEPA_BEPE	0	2	0	0	0	0	0	0	0	0	0	0
2	148	06_05	2	24_04_2015	114	Betula	BEPA	north_a	O	BEPA_BEPE	0	2	0	0	0	0	0	0	0	0	0	0
2	148	03_04	2	24_04_2015	114	Betula	BEPA	north_a	O	BEPA_BEPE	0	2	0	0	0	0	0	0	0	0	0	0
2	148	04_02	2	24_04_2015	114	Betula	BEPA	north_a	O	BEPA_BEPE	0	2	0	0	0	0	0	0	0	0	0	0
2	148	06_02	2	24_04_2015	114	Betula	BEPA	north_a	O	BEPA_BEPE	0	2	0	0	0	0	0	0	0	0	0	0
2	148	02_03	2	24_04_2015	114	Betula	BEPA	north_a	O	BEPA_BEPE	0	2	0	0	0	0	2.5	0	0	0	0	0
2	148	04_05	2	24_04_2015	114	Betula	BEPA	north_a	O	BEPA_BEPE	0	2	0	0	2.5	0	2.5	0	0	0	0	0
2	148	02_04	2	24_04_2015	114	Betula	BEPA	north_a	O	BEPA_BEPE	0	2	0	0	0	2.5	2.5	2.5	0	0	0	0
2	148	02_02	2	24_04_2015	114	Betula	BEPE	europe	O	BEPA_BEPE	0	2	0	0	0	0	2.5	0	2.5	2.5	2.5	0
2	148	02_05	2	24_04_2015	114	Betula	BEPE	europe	O	BEPA_BEPE	0	2	0	0	0	0	0	2.5	0	2.5	0	0
2	148	05_02	2	24_04_2015	114	Betula	BEPE	europe	O	BEPA_BEPE	0	2	37.5	2.5	0	2.5	0	0	0	2.5	0	0
2	148	03_06	2	24_04_2015	114	Betula	BEPE	europe	O	BEPA_BEPE	0	2	0	2.5	2.5	2.5	2.5	2.5	2.5	0	2.5	0
2	148	05_05	2	24_04_2015	114	Betula	BEPE	europe	O	BEPA_BEPE	0	2	0	2.5	0	0	0	2.5	0	0	2.5	2.5
2	148	06_03	2	24_04_2015	114	Betula	BEPE	europe	O	BEPA_BEPE	0	2	0	0	0	0	0	0	2.5	0	0	0
2	148	05_04	2	24_04_2015	114	Betula	BEPE	europe	O	BEPA_BEPE	0	2	0	2.5	2.5	0	0	2.5	2.5	0	0	0
2	148	04_03	2	24_04_2015	114	Betula	BEPE	europe	O	BEPA_BEPE	0	2	2.5	2.5	0	0	2.5	2.5	0	0	0	0
2	148	03_05	2	24_04_2015	114	Betula	BEPE	europe	O	BEPA_BEPE	0	2	2.5	2.5	2.5	0	2.5	2.5	0	0	0	0
2	148	06_06	2	24_04_2015	114	Betula	BEPE	europe	O	BEPA_BEPE	0	2	0	0	0	0	0	2.5	15	0	0	0
2	148	03_02	2	24_04_2015	114	Betula	BEPE	europe	O	BEPA_BEPE	0	2	2.5	2.5	0	15	0	2.5	2.5	0	0	0
2	148	03_03	2	24_04_2015	114	Betula	BEPE	europe	O	BEPA_BEPE	0	2	0	0	0	2.5	0	0	0	0	0	2.5
2	149	04_06	4	07_05_2015	127	Acer	ACPL	europe	NP	ACPL_BEPE_QURO_PIAB	0.25	3	15	0	0	0	0	0	0	2.5	2.5	2.5
2	149	06_04	4	07_05_2015	127	Acer	ACPL	europe	NP	ACPL_BEPE_QURO_PIAB	0.25	3	2.5	0	0	0	15	15	2.5	2.5	2.5	2.5
2	149	02_03	4	07_05_2015	127	Acer	ACPL	europe	NP	ACPL_BEPE_QURO_PIAB	0.25	3	0	2.5	0	0	0	0	0	2.5	0	0
2	149	06_02	4	07_05_2015	127	Acer	ACPL	europe	NP	ACPL_BEPE_QURO_PIAB	0.25	3	0	0	2.5	0	0	0	2.5	2.5	0	0
2	149	04_04	4	07_05_2015	127	Acer	ACPL	europe	NP	ACPL_BEPE_QURO_PIAB	0.25	3	2.5	0	0	2.5	2.5	2.5	2.5	0	15	2.5
2	149	03_05	4	07_05_2015	127	Acer	ACPL	europe	NP	ACPL_BEPE_QURO_PIAB	0.25	3	0	0	0	0	0	0	2.5	0	0	0
2	149	06_03	4	07_05_2015	127	Betula	BEPE	europe	NP	ACPL_BEPE_QURO_PIAB	0.25	3	0	0	0	2.5	2.5	2.5	2.5	15	2.5	0
2	149	04_02	4	07_05_2015	127	Betula	BEPE	europe	NP	ACPL_BEPE_QURO_PIAB	0.25	3	0	0	0	0	15	2.5	37.5	15	2.5	0
2	149	02_05	4	07_05_2015	127	Betula	BEPE	europe	NP	ACPL_BEPE_QURO_PIAB	0.25	3	15	0	15	2.5	0	0	0	2.5	0	2.5
2	149	03_04	4	07_05_2015	127	Betula	BEPE	europe	NP	ACPL_BEPE_QURO_PIAB	0.25	3	0	2.5	0	2.5	2.5	0	2.5	0	15	15
2	149	05_04	4	07_05_2015	127	Betula	BEPE	europe	NP	ACPL_BEPE_QURO_PIAB	0.25	3	2.5	0	2.5	2.5	15	37.5	0	0	0	0
2	149	04_05	4	07_05_2015	127	Betula	BEPE	europe	NP	ACPL_BEPE_QURO_PIAB	0.25	3	37.5	37.5	2.5	2.5	0	2.5	0	0	0	0
2	149	05_06	4	07_05_2015	127	Betula	BEPE	europe	NP	ACPL_BEPE_QURO_PIAB	0.25	3	2.5	2.5	0	2.5	2.5	2.5	0	0	0	2.5
2	149	05_03	4	07_05_2015	127	Quercus	QURO	europe	NP	ACPL_BEPE_QURO_PIAB	0.25	3	0	0	0	0	0	0	0	0	0	0
2	149	02_04	4	07_05_2015	127	Quercus	QURO	europe	NP	ACPL_BEPE_QURO_PIAB	0.25	3	0	0	0	0	0	0	0	0	0	15
2	149	06_05	4	18_05_2015	138	Quercus	QURO	europe	NP	ACPL_BEPE_QURO_PIAB	0.25	3	2.5	2.5	2.5	0	0	2.5	2.5	0	0	2.5
2	149	02_02	4	18_05_2015	138	Quercus	QURO	europe	NP	ACPL_BEPE_QURO_PIAB	0.25	3	0	0	0	0	0	0	2.5	2.5	2.5	0
2	149	03_06	4	18_05_2015	138	Quercus	QURO	europe	NP	ACPL_BEPE_QURO_PIAB	0.25	3	2.5	0	0	0	2.5	0	2.5	2.5	0	0
2	150	02_03	2	07_05_2015	127	Acer	ACSA	north_a	O	ACSA_QURO	0	2	0	0	2.5	15	2.5	0	0	15	2.5	0
2	150	05_05	2	07_05_2015	127	Acer	ACSA	north_a	O	ACSA_QURO	0	2	2.5	15	15	15	15	0	15	2.5	15	15
2	150	03_05	2	07_05_2015	127	Acer	ACSA	north_a	O	ACSA_QURO	0	2	0	0	0	0	0	0	0	2.5	0	0
2	150	04_02	2	07_05_2015	127	Acer	ACSA	north_a	O	ACSA_QURO	0	2	2.5	0	0	0	0	0	2.5	2.5	0	0
2	150	03_02	2	07_05_2015	127	Acer	ACSA	north_a	O	ACSA_QURO	0	2	15	2.5	15	0	2.5	0	2.5	2.5	0	2.5
2	150	02_05	2	07_05_2015	127	Acer	ACSA	north_a	O	ACSA_QURO	0	2	2.5	2.5	2.5	2.5	2.5	0	2.5	0	2.5	0
2	150	06_06	2	07_05_2015	127	Acer	ACSA	north_a	O	ACSA_QURO	0	2	0	0	0	0	0	0	0	0	0	0
2	150	05_03	2	07_05_2015	127	Acer	ACSA	north_a	O	ACSA_QURO	0	2	0	0	0	0	0	0	0	0	0	0
2	150	06_03	2	07_05_2015	127	Acer	ACSA	north_a	O	ACSA_QURO	0	2	0	0	0	0	0	0	0	0	0	0
2	150	05_02	2	07_05_2015	127	Acer	ACSA	north_a	O	ACSA_QURO	0	2	0	0	0	0	0	0	0	0	0	0
2	150	04_04	2	07_05_2015	127	Acer	ACSA	north_a	O	ACSA_QURO	0	2	0	0	0	2.5	0	0	0	0	0	0
2	150	06_04	2	07_05_2015	127	Acer	ACSA	north_a	O	ACSA_QURO	0	2	0	0	0	0	0	2.5	0	0	0	0
2	150	04_06	2	07_05_2015	127	Acer	ACSA	north_a	O	ACSA_QURO	0	2	2.5	0	0	0	2.5	37.5	37.5	0	0	0
2	150	05_04	2	07_05_2015	127	Quercus	QURO	europe	O	ACSA_QURO	0	2	15	15	2.5	0	15	15	2.5	15	2.5	15
2	150	02_06	2	07_05_2015	127	Quercus	QURO	europe	O	ACSA_QURO	0	2	0	0	0	0	0	0	0	0	0	0
2	150	03_06	2	07_05_2015	127	Quercus	QURO	europe	O	ACSA_QURO	0	2	0	0	0	0	0	0	0	0	0	0
2	150	04_05	2	07_05_2015	127	Quercus	QURO	europe	O	ACSA_QURO	0	2	0	0	0	0	0	0	0	0	0	0
2	150	02_04	2	07_05_2015	127	Quercus	QURO	europe	O	ACSA_QURO	0	2	0	0	0	0	0	0	0	0	0	0
2	150	03_04	2	07_05_2015	127	Quercus	QURO	europe	O	ACSA_QURO	0	2	0	0	0	0	0	0	0	0	0	0
2	150	03_03	2	07_05_2015	127	Quercus	QURO	europe	O	ACSA_QURO	0	2	0	0	0	0	0	0	0	0	0	0
2	150	04_03	2	07_05_2015	127	Quercus	QURO	europe	O	ACSA_QURO	0	2	0	0	0	0	0	0	0	0	0	0
2	150	02_02	2	07_05_2015	127	Quercus	QURO	europe	O	ACSA_QURO	0	2	0	0	0	0	0	0	0	0	0	0
2	150	06_05	2	07_05_2015	127	Quercus	QURO	europe	O	ACSA_QURO	0	2	0	2.5	2.5	0	0	2.5	0	0	0	0
2	150	06_02	2	07_05_2015	127	Quercus	QURO	europe	O	ACSA_QURO	0	2	0	0	0	15	0	0	0	0	0	0
2	150	05_06	2	18_05_2015	138	Quercus	QURO	europe	O	ACSA_QURO	0	2	0	0	2.5	2.5	0	2.5	15	2.5	2.5	0
2	152	06_03	6	11_05_2015	131	Acer	ACPL	europe	O	EU_6	0.5	3	2.5	0	2.5	2.5	2.5	0	0	15	0	0
2	152	03_04	6	11_05_2015	131	Acer	ACPL	europe	O	EU_6	0.5	3	2.5	2.5	0	15	0	2.5	15	15	0	0
2	152	05_05	6	11_05_2015	131	Acer	ACPL	europe	O	EU_6	0.5	3	0	2.5	0	0	2.5	2.5	0	0	2.5	15
2	152	03_06	6	11_05_2015	131	Acer	ACPL	europe	O	EU_6	0.5	3	2.5	2.5	2.5	2.5	0	2.5	0	0	2.5	2.5
2	152	05_06	6	11_05_2015	131	Betula	BEPE	europe	O	EU_6	0.5	3	0	0	2.5	0	0	0	0	2.5	2.5	0
2	152	04_05	6	11_05_2015	131	Betula	BEPE	europe	O	EU_6	0.5	3	2.5	0	0	2.5	0	0	2.5	2.5	2.5	2.5
2	152	02_03	6	11_05_2015	131	Betula	BEPE	europe	O	EU_6	0.5	3	2.5	0	2.5	2.5	0	2.5	0	2.5	2.5	2.5
2	152	05_02	6	11_05_2015	131	Betula	BEPE	europe	O	EU_6	0.5	3	0	2.5	0	0	2.5	15	0	0	2.5	2.5
2	152	05_04	6	11_05_2015	131	Quercus	QURO	europe	O	EU_6	0.5	3	0	2.5	2.5	2.5	0	0	0	2.5	0	2.5
2	152	03_05	6	11_05_2015	131	Quercus	QURO	europe	O	EU_6	0.5	3	0	2.5	0	0	0	0	0	0	2.5	0
2	152	03_02	6	11_05_2015	131	Quercus	QURO	europe	O	EU_6	0.5	3	0	0	0	0	2.5	2.5	2.5	0	0	2.5
2	152	02_04	6	11_05_2015	131	Quercus	QURO	europe	O	EU_6	0.5	3	0	0	0	0	0	0	0	0	0	15
2	153	03_06	2	11_05_2015	131	Quercus	QURO	europe	N	LADE_QURO	0.5	1	0	0	0	0	0	0	0	2.5	2.5	0
2	153	05_02	2	11_05_2015	131	Quercus	QURO	europe	N	LADE_QURO	0.5	1	0	0	0	2.5	0	0	2.5	2.5	2.5	0
2	153	06_05	2	11_05_2015	131	Quercus	QURO	europe	N	LADE_QURO	0.5	1	0	0	0	0	0	0	0	2.5	2.5	2.5
2	153	06_03	2	11_05_2015	131	Quercus	QURO	europe	N	LADE_QURO	0.5	1	0	0	0	0	0	0	0	2.5	0	2.5
2	153	05_05	2	11_05_2015	131	Quercus	QURO	europe	N	LADE_QURO	0.5	1	0	0	0	0	0	0	0	0	0	0
2	153	04_04	2	11_05_2015	131	Quercus	QURO	europe	N	LADE_QURO	0.5	1	0	0	0	0	0	0	0	0	0	0
2	153	03_03	2	11_05_2015	131	Quercus	QURO	europe	N	LADE_QURO	0.5	1	0	0	0	0	0	0	0	0	0	0
2	153	02_02	2	11_05_2015	131	Quercus	QURO	europe	N	LADE_QURO	0.5	1	0	0	0	0	0	0	0	0	0	0
2	153	06_06	2	11_05_2015	131	Quercus	QURO	europe	N	LADE_QURO	0.5	1	0	2.5	2.5	0	0	2.5	0	0	0	0
2	153	05_04	2	11_05_2015	131	Quercus	QURO	europe	N	LADE_QURO	0.5	1	2.5	2.5	0	0	0	2.5	37.5	0	0	0
2	153	04_06	2	11_05_2015	131	Quercus	QURO	europe	N	LADE_QURO	0.5	1	0	0	0	0	0	0	0	0	0	2.5
2	153	02_04	2	11_05_2015	131	Quercus	QURO	europe	N	LADE_QURO	0.5	1	0	2.5	2.5	0	0	0	2.5	0	0	2.5
2	154	03_06	2	21_04_2015	111	Acer	ACPL	europe	N	ACPL_PIAB	0.5	1	0	0	0	0	0	0	0	0	0	0
2	154	05_06	2	21_04_2015	111	Acer	ACPL	europe	N	ACPL_PIAB	0.5	1	0	0	0	0	0	0	0	0	0	0
2	154	06_06	2	21_04_2015	111	Acer	ACPL	europe	N	ACPL_PIAB	0.5	1	0	0	0	0	0	0	0	0	0	0
2	154	02_05	2	21_04_2015	111	Acer	ACPL	europe	N	ACPL_PIAB	0.5	1	0	0	0	0	0	0	0	0	0	0
2	154	05_05	2	21_04_2015	111	Acer	ACPL	europe	N	ACPL_PIAB	0.5	1	0	0	0	0	0	0	0	0	0	0
2	154	02_04	2	21_04_2015	111	Acer	ACPL	europe	N	ACPL_PIAB	0.5	1	0	0	0	0	0	0	0	0	0	0
2	154	04_04	2	21_04_2015	111	Acer	ACPL	europe	N	ACPL_PIAB	0.5	1	0	0	0	0	0	0	0	0	0	0
2	154	06_04	2	21_04_2015	111	Acer	ACPL	europe	N	ACPL_PIAB	0.5	1	0	0	0	0	0	0	0	0	0	0
2	154	03_03	2	21_04_2015	111	Acer	ACPL	europe	N	ACPL_PIAB	0.5	1	0	0	0	0	0	0	0	0	0	0
2	154	05_03	2	21_04_2015	111	Acer	ACPL	europe	N	ACPL_PIAB	0.5	1	0	0	0	0	0	0	0	0	0	0
2	154	02_02	2	21_04_2015	111	Acer	ACPL	europe	N	ACPL_PIAB	0.5	1	0	0	0	0	0	0	0	0	0	0
2	154	04_02	2	21_04_2015	111	Acer	ACPL	europe	N	ACPL_PIAB	0.5	1	0	0	0	0	0	0	0	0	0	0
2	154	06_02	2	21_04_2015	111	Acer	ACPL	europe	N	ACPL_PIAB	0.5	1	0	0	0	0	0	0	0	0	0	0
2	155	03_06	1	22_04_2015	112	Betula	BEPA	north_a	O	BEPA	0	1	0	0	0	0	0	2.5	0	15	2.5	2.5
2	155	04_06	1	22_04_2015	112	Betula	BEPA	north_a	O	BEPA	0	1	0	0	0	0	0	0	0	2.5	15	0
2	155	03_04	1	22_04_2015	112	Betula	BEPA	north_a	O	BEPA	0	1	2.5	2.5	2.5	2.5	2.5	2.5	0	2.5	2.5	2.5
2	155	06_03	1	22_04_2015	112	Betula	BEPA	north_a	O	BEPA	0	1	0	0	0	0	0	0	2.5	2.5	0	0
2	155	05_02	1	22_04_2015	112	Betula	BEPA	north_a	O	BEPA	0	1	0	0	2.5	0	0	0	0	2.5	0	0
2	155	06_06	1	22_04_2015	112	Betula	BEPA	north_a	O	BEPA	0	1	2.5	0	0	0	2.5	2.5	0	2.5	0	0
2	155	02_05	1	22_04_2015	112	Betula	BEPA	north_a	O	BEPA	0	1	0	0	2.5	2.5	15	2.5	2.5	2.5	0	0
2	155	02_02	1	22_04_2015	112	Betula	BEPA	north_a	O	BEPA	0	1	0	2.5	0	0	0	0	0	2.5	0	15
2	155	02_04	1	22_04_2015	112	Betula	BEPA	north_a	O	BEPA	0	1	0	0	0	0	0	0	0	0	2.5	0
2	155	06_04	1	22_04_2015	112	Betula	BEPA	north_a	O	BEPA	0	1	0	15	2.5	0	0	0	0	0	2.5	0
2	155	02_06	1	22_04_2015	112	Betula	BEPA	north_a	O	BEPA	0	1	0	0	0	0	0	0	0	0	0	0
2	155	05_06	1	22_04_2015	112	Betula	BEPA	north_a	O	BEPA	0	1	0	0	0	0	0	0	0	0	0	0
2	155	03_05	1	22_04_2015	112	Betula	BEPA	north_a	O	BEPA	0	1	0	0	0	0	0	0	0	0	0	0
2	155	05_05	1	22_04_2015	112	Betula	BEPA	north_a	O	BEPA	0	1	0	0	0	0	0	0	0	0	0	0
2	155	06_05	1	22_04_2015	112	Betula	BEPA	north_a	O	BEPA	0	1	0	0	0	0	0	0	0	0	0	0
2	155	02_03	1	22_04_2015	112	Betula	BEPA	north_a	O	BEPA	0	1	0	0	0	0	0	0	0	0	0	0
2	155	04_03	1	22_04_2015	112	Betula	BEPA	north_a	O	BEPA	0	1	0	0	0	0	0	0	0	0	0	0
2	155	05_03	1	22_04_2015	112	Betula	BEPA	north_a	O	BEPA	0	1	0	0	0	0	0	0	0	0	0	0
2	155	03_02	1	22_04_2015	112	Betula	BEPA	north_a	O	BEPA	0	1	0	0	0	0	0	0	0	0	0	0
2	155	06_02	1	22_04_2015	112	Betula	BEPA	north_a	O	BEPA	0	1	0	2.5	0	0	0	0	0	0	0	0
2	155	04_05	1	22_04_2015	112	Betula	BEPA	north_a	O	BEPA	0	1	0	2.5	0	0	2.5	0	0	0	0	0
2	155	04_02	1	22_04_2015	112	Betula	BEPA	north_a	O	BEPA	0	1	15	2.5	0	0	0	0	0	0	0	0
2	155	04_04	1	22_04_2015	112	Betula	BEPA	north_a	O	BEPA	0	1	0	0	0	0	0	0	0	0	0	2.5
2	155	05_04	1	22_04_2015	112	Betula	BEPA	north_a	O	BEPA	0	1	0	2.5	0	0	0	0	0	0	0	2.5
2	155	03_03	1	27_04_2015	117	Betula	BEPA	north_a	O	BEPA	0	1	0	0	0	0	0	0	0	0	0	0
2	156	06_05	4	04_05_2015	124	Acer	ACPL	europe	N	ACPL_QURO_LADE_PISY	0.5	2	2.5	0	2.5	0	0	0	0	15	0	0
2	156	05_04	4	04_05_2015	124	Acer	ACPL	europe	N	ACPL_QURO_LADE_PISY	0.5	2	0	0	0	2.5	0	0	0	2.5	0	0
2	156	02_05	4	04_05_2015	124	Acer	ACPL	europe	N	ACPL_QURO_LADE_PISY	0.5	2	0	0	0	0	0	0	0	0	0	0
2	156	03_05	4	04_05_2015	124	Acer	ACPL	europe	N	ACPL_QURO_LADE_PISY	0.5	2	0	0	0	0	0	0	0	0	0	0
2	156	03_03	4	04_05_2015	124	Acer	ACPL	europe	N	ACPL_QURO_LADE_PISY	0.5	2	0	0	0	0	2.5	0	0	0	0	0
2	156	06_02	4	04_05_2015	124	Acer	ACPL	europe	N	ACPL_QURO_LADE_PISY	0.5	2	2.5	2.5	0	0	0	0	37.5	0	0	0
2	156	04_06	4	04_05_2015	124	Acer	ACPL	europe	N	ACPL_QURO_LADE_PISY	0.5	2	0	0	0	0	0	0	0	0	0	2.5
2	156	06_06	4	04_05_2015	124	Quercus	QURO	europe	N	ACPL_QURO_LADE_PISY	0.5	2	0	0	0	0	0	0	0	0	0	0
2	156	02_03	4	04_05_2015	124	Quercus	QURO	europe	N	ACPL_QURO_LADE_PISY	0.5	2	0	0	0	0	0	0	0	0	0	0
2	156	03_02	4	04_05_2015	124	Quercus	QURO	europe	N	ACPL_QURO_LADE_PISY	0.5	2	0	0	0	0	0	0	0	0	0	0
2	156	02_06	4	18_05_2015	138	Quercus	QURO	europe	N	ACPL_QURO_LADE_PISY	0.5	2	0	2.5	0	0	0	0	2.5	2.5	0	0
2	156	06_03	4	18_05_2015	138	Quercus	QURO	europe	N	ACPL_QURO_LADE_PISY	0.5	2	0	0	2.5	2.5	0	0	0	2.5	0	0
2	156	05_05	4	18_05_2015	138	Quercus	QURO	europe	N	ACPL_QURO_LADE_PISY	0.5	2	2.5	2.5	0	0	2.5	0	0	0	2.5	0
2	157	06_02	2	21_05_2015	141	Acer	ACSA	north_a	O	ACSA_PIAB	0.5	1	2.5	0	15	0	0	0	2.5	2.5	2.5	0
2	157	02_03	2	21_05_2015	141	Acer	ACSA	north_a	O	ACSA_PIAB	0.5	1	2.5	0	0	2.5	0	0	2.5	0	0	0
2	157	03_05	2	22_04_2015	112	Acer	ACSA	north_a	O	ACSA_PIAB	0.5	1	0	0	0	0	0	0	0	0	0	0
[truncated: 3,282 more rows]
